# Supplementary material for: Relativistic Prolapse-Free Gaussian Basis Sets of Double- and Triple-ζ Quality for s- and p-Block Elements: (aug-)RPF-2Z and (aug-)RPF-3Z
Source: J Chem Theory Comput. 2024 Nov 14;20(22):9991–8. doi: 10.1021/acs.jctc.4c01211 (PMC11603607; doi:10.1021/acs.jctc.4c01211)
Supplement: Supplementary file 4 — ct4c01211_si_004.txt [file ct4c01211_si_004.txt]

$ Augmented relativistic prolapse-free Gaussian basis sets of double-zeta quality: aug-RPF-2Z
$
$  REFERENCE
$
$
a 1
$ H (Hydrogen)
$ s-type functions
    7    0    0
    0.8088420457D+02
    0.1263765634D+02
    0.2786989030D+01
    0.7883781722D+00
    0.2599736053D+00
    0.9082051806D-01
    0.0305466412290698
$ p-type functions
    2    0    0
    0.7883781722D+00
    0.2599736053D+00
    
a 2
$ He (Helium)
$ s-type functions
    7    0    0
    0.2301535616D+03
    0.3667001447D+02
    0.8028550511D+01
    0.2187896921D+01
    0.6722196274D+00
    0.2109216248D+00
    0.0612191906585358
$ p-type functions
    2    0    0
    0.2187896921D+01
    0.6722196274D+00

a 3
$ Li (Lithium)
$ s-type functions
   13    0    0
    0.6151441842D+04
    0.1172423841D+04
    0.2695346820D+03
    0.7278689340D+02
    0.2248466618D+02
    0.7737499865D+01
    0.2888564257D+01
    0.1139244125D+01
    0.4622651642D+00
    0.1879279421D+00
    0.7454243749D-01
    0.2809403248D-01
    0.00979735956398471
$ p-type functions
    7    0    0
    0.2888564257D+01
    0.1139244125D+01
    0.4622651642D+00
    0.1879279421D+00
    0.7454243749D-01
    0.2809403248D-01
    0.00979735956398471
$ d-type functions
    2    0    0
    0.1879279421D+00
    0.7454243749D-01

a 4
$ Be (Beryllium)
$ s-type functions
   13    0    0
    0.1067840282D+05
    0.2040736138D+04
    0.4714615421D+03
    0.1281120795D+03
    0.3984041088D+02
    0.1379599365D+02
    0.5175867393D+01
    0.2047009241D+01
    0.8303639795D+00
    0.3361512766D+00
    0.1321369026D+00
    0.4907294286D-01
    0.0167530635457404
$ p-type functions
    7    0    0
    0.5175867393D+01
    0.2047009241D+01
    0.8303639795D+00
    0.3361512766D+00
    0.1321369026D+00
    0.4907294286D-01
    0.0167530635457404
$ d-type functions
    2    0    0
    0.3361512766D+00
    0.1321369026D+00

a 5
$ B (Boron)
$ s-type functions
   13    0    0
    0.1827393568D+05
    0.3446006987D+04
    0.7894324970D+03
    0.2135775301D+03
    0.6633836465D+02
    0.2299691249D+02
    0.8649615504D+01
    0.3431417005D+01
    0.1395810790D+01
    0.5659562844D+00
    0.2223665379D+00
    0.8230251803D-01
    0.0278959322509918
$ p-type functions
    8    0    0
    0.3889871428D+02
    0.9381796430D+01
    0.2805208416D+01
    0.9784501597D+00
    0.3746043434D+00
    0.1481267557D+00
    0.5692288375D-01
    0.0200031795786604
$ d-type functions
    2    0    0
    0.2223665379D+00
    0.8230251803D-01

a 6 
$ C (Carbon)
$ s-type functions
   13    0    0
    0.2827483569D+05
    0.5211156289D+04
    0.1177548944D+04
    0.3165718648D+03
    0.9825434330D+02
    0.3416291445D+02
    0.1291276955D+02
    0.5148525118D+01
    0.2101274729D+01
    0.8518380252D+00
    0.3328457449D+00
    0.1216405611D+00
    0.0403460346081791
$ p-type functions
    8    0    0
    0.5940678254D+02
    0.1444543450D+02
    0.4344216382D+01
    0.1516643904D+01
    0.5769686374D+00
    0.2245030631D+00
    0.8386850272D-01
    0.0282349573608571
$ d-type functions
    2    0    0
    0.8518380252D+00
    0.3328457449D+00

a 7 
$ N (Nitrogen)
$ s-type functions
   13    0    0
    0.4084100776D+05
    0.7428789128D+04
    0.1665632832D+04
    0.4461993025D+03
    0.1384253356D+03
    0.4820455497D+02
    0.1826396544D+02
    0.7297688018D+01
    0.2980625674D+01
    0.1206174723D+01
    0.4687511639D+00
    0.1695713812D+00
    0.055346419425334
$ p-type functions
    8    0    0
    0.8288686563D+02
    0.2026532779D+02
    0.6126821248D+01
    0.2143734573D+01
    0.8124592799D+00
    0.3121530251D+00
    0.1137913919D+00
    0.0368356003434702
$ d-type functions
    2    0    0
    0.1206174723D+01
    0.4687511639D+00

a 8
$ O (Oxygen)
$ s-type functions
   13    0    0
    0.5503523056D+05
    0.9971740036D+04
    0.2229006250D+04
    0.5957000062D+03
    0.1844529911D+03
    0.6412854375D+02
    0.2425997960D+02
    0.9677622151D+01
    0.3945044152D+01
    0.1592596840D+01
    0.6170159717D+00
    0.2223255299D+00
    0.0722022013758619
$ p-type functions
    8    0    0
    0.1086191614D+03
    0.2696277057D+02
    0.8207948616D+01
    0.2870706874D+01
    0.1080685296D+01
    0.4102398783D+00
    0.1471217259D+00
    0.0466969071249951
$ d-type functions
    2    0    0
    0.1592596840D+01
    0.6170159717D+00

a 9
$ F (Fluorine)
$ s-type functions
   13    0    0
    0.7244821499D+05
    0.1287875708D+05
    0.2845142311D+04
    0.7559590662D+03
    0.2337961048D+03
    0.8145193962D+02
    0.3093650304D+02
    0.1239729982D+02
    0.5072821072D+01
    0.2051251928D+01
    0.7932607046D+00
    0.2839362381D+00
    0.0910361982727931
$ p-type functions
    8    0    0
    0.1416910827D+03
    0.3474557912D+02
    0.1058887200D+02
    0.3727737106D+01
    0.1409089620D+01
    0.5315964129D+00
    0.1860492319D+00
    0.056147246209544
$ d-type functions
    2    0    0
    0.2051251928D+01
    0.7932607046D+00

a 10
$ Ne (Neon)
$ s-type functions
   13    0    0
    0.924477903733D+05
    0.163380436296D+05
    0.359632507978D+04
    0.953735702130D+03
    0.294755679278D+03
    0.102687173577D+03
    0.390072137528D+02
    0.156279929236D+02
    0.638771986380D+01
    0.257648567368D+01
    0.991981678396D+00
    0.352637466768D+00
    0.111958474550425
$ p-type functions
    8    0    0
    0.177512909838D+03
    0.432820161580D+02
    0.131995106467D+02
    0.466000046865D+01
    0.176277485032D+01
    0.661295337361D+00
    0.227712451419D+00
    0.0666155739044126
$ d-type functions
    2    0    0
    0.257648567368D+01
    0.991981678396D+00

a 11
$ Na (Sodium)
$ s-type functions
   16    0    0
    0.1779039430D+06
    0.3282286057D+05
    0.7356642942D+04
    0.1951136155D+04
    0.5964751801D+03
    0.2047322843D+03
    0.7685315391D+02
    0.3073340777D+02
    0.1275339043D+02
    0.5349322221D+01
    0.2209135130D+01
    0.8749605608D+00
    0.3237349580D+00
    0.1089978416D+00
    0.3252861925D-01
    0.00838156359204447
$ p-type functions
   10    0    0
    0.2489211975D+03
    0.6130904641D+02
    0.1876860431D+02
    0.6660032566D+01
    0.2554758805D+01
    0.9879724948D+00
    0.3592141374D+00
    0.114516436337957
    0.0298524710623847
    0.0059344848398897
$ d-type functions
    2    0    0
    0.1089978416D+00
    0.3252861925D-01

a 12
$ Mg (Magnesium)
$ s-type functions
   16    0    0
    0.2187478520D+06
    0.4089799974D+05
    0.9208144624D+04
    0.2437002171D+04
    0.7400402616D+03
    0.2516937056D+03
    0.9358556432D+02
    0.3713357833D+02
    0.1534786943D+02
    0.6449925140D+01
    0.2690224126D+01
    0.1087054680D+01
    0.4153798093D+00
    0.1465117202D+00
    0.4656228365D-01
    0.0130146658986162
$ p-type functions
   10    0    0
    0.3259321780D+03
    0.8023201805D+02
    0.2459116915D+02
    0.8767968755D+01
    0.3397696142D+01
    0.1336943886D+01
    0.4990709513D+00
    0.165123637530195
    0.0452409187405258
    0.00958972536955008
$ p-type functions
    2    0    0
    0.1465117202D+00
    0.4656228365D-01

a 13
$ Al (Aluminium)
$ s-type functions
   16    0    0
    0.2914207003D+06
    0.5460696099D+05
    0.1227267178D+05
    0.3233191580D+04
    0.9758041768D+03
    0.3297391592D+03
    0.1219249836D+03
    0.4821330661D+02
    0.1992649286D+02
    0.8412445476D+01
    0.3545510758D+01
    0.1457935158D+01
    0.5716604852D+00
    0.2088894021D+00
    0.6952013631D-01
    0.0205948438836133
$ p-type functions
   11    0    0
    0.6115089189D+03
    0.1575031352D+03
    0.4898627327D+02
    0.1755086152D+02
    0.6910371086D+01
    0.2852484160D+01
    0.1177617106D+01
    0.4638568905D+00
    0.1663041215D+00
    0.5177274074D-01
    0.0133511444317776
$ d-type functions
    2    0    0
    0.2088894021D+00
    0.6952013631D-01

a 14
$ Si (Silicon)
$ s-type functions
   16    0    0
    0.3740901618D+06
    0.6964399216D+05
    0.1554754488D+05
    0.4069480272D+04
    0.1221077476D+04
    0.4106793013D+03
    0.1513721249D+03
    0.5978616223D+02
    0.2473974951D+02
    0.1048716136D+02
    0.4452632067D+01
    0.1851399123D+01
    0.7371160360D+00
    0.2747593018D+00
    0.9375142221D-01
    0.0286312572188171
$ p-type functions
   11    0    0
    0.7115558436D+03
    0.1843758714D+03
    0.5738080342D+02
    0.2052413551D+02
    0.8073597599D+01
    0.3342270309D+01
    0.1393338234D+01
    0.5597322348D+00
    0.2073390623D+00
    0.6776840382D-01
    0.0187019532011408
$ d-type functions
    2    0    0
    0.2747593018D+00
    0.9375142221D-01

a 15
$ P (Phosphorus)
$ s-type functions
   16    0    0
    0.4737238366D+06
    0.8675496468D+05
    0.1911301606D+05
    0.4952264613D+04
    0.1475340047D+04
    0.4940467351D+03
    0.1818048611D+03
    0.7187509733D+02
    0.2984426167D+02
    0.1272408651D+02
    0.5445649801D+01
    0.2287199617D+01
    0.9216449248D+00
    0.3483391998D+00
    0.1207241492D+00
    0.0375070569578975
$ p-type functions
   11    0    0
    0.8384919328D+03
    0.2158877791D+03
    0.6691055384D+02
    0.2390042459D+02
    0.9420372220D+01
    0.3922735219D+01
    0.1652248784D+01
    0.6739604801D+00
    0.2549018544D+00
    0.8558509993D-01
    0.0244240096186693
$ d-type functions
    2    0    0
    0.3483391998D+00
    0.1207241492D+00

a 16
$ S (Sulfur)
$ s-type functions
   16    0    0
    0.5767148922D+06
    0.1058027627D+06
    0.2329767224D+05
    0.6023070063D+04
    0.1788229847D+04
    0.5964018514D+03
    0.2185621860D+03
    0.8608780748D+02
    0.3564913747D+02
    0.1518124340D+02
    0.6503195008D+01
    0.2741053469D+01
    0.1111961404D+01
    0.4246719481D+00
    0.1493548295D+00
    0.047314796933553
$ p-type functions
   11    0    0
    0.9898950044D+03
    0.2529594950D+03
    0.7803381436D+02
    0.2782377936D+02
    0.1097949275D+02
    0.4591057575D+01
    0.1947775713D+01
    0.8027722182D+00
    0.3077544490D+00
    0.1050766939D+00
    0.0305935553679633
$ d-type functions
    2    0    0
    0.4246719481D+00
    0.1493548295D+00

a 17
$ Cl (Chlorine)
$ s-type functions
   16    0    0
    0.7161769748D+06
    0.1287100093D+06
    0.2790137645D+05
    0.7132683312D+04
    0.2102262429D+04
    0.6984257716D+03
    0.2557087514D+03
    0.1008685091D+03
    0.4191244090D+02
    0.1793495600D+02
    0.7727167977D+01
    0.3277145580D+01
    0.1337578028D+01
    0.5136688091D+00
    0.1814598759D+00
    0.0576506270558037
$ p-type functions
   11    0    0
    0.1145812286D+04
    0.2931925561D+03
    0.9040126577D+02
    0.3219060869D+02
    0.1268726384D+02
    0.5304468304D+01
    0.2254767935D+01
    0.9338969236D+00
    0.3612302756D+00
    0.1250571256D+00
    0.0371383704578261
$ d-type functions
    2    0    0
    0.5136688091D+00
    0.1814598759D+00

a 18
$ Ar (Argon)
$ s-type functions
   16    0    0
    0.8695838244D+06
    0.1531254955D+06
    0.3269354143D+05
    0.8269885056D+04
    0.2421612602D+04
    0.8020883203D+03
    0.2936274732D+03
    0.1160841153D+03
    0.4842784657D+02
    0.2083091829D+02
    0.9027286163D+01
    0.3851112295D+01
    0.1580301583D+01
    0.6094852908D+00
    0.2158741226D+00
    0.0686114639988481
$ p-type functions
   11    0    0
    0.1329673022D+04
    0.3362191284D+03
    0.1030168016D+03
    0.3662189499D+02
    0.1446304358D+02
    0.6075803654D+01
    0.2599632422D+01
    0.1084734269D+01
    0.4226462320D+00
    0.1472352817D+00
    0.0439103657202842
$ d-type functions
    2    0    0
    0.6094852908D+00
    0.2158741226D+00

a 19
$ K (Potassium)
$ s-type functions
   20    0    0
    0.2816011154D+07
    0.5177950449D+06
    0.1121561687D+06
    0.2815785879D+05
    0.8062258258D+04
    0.2590382118D+04
    0.9189469497D+03
    0.3541652592D+03
    0.1459082395D+03
    0.6322392429D+02
    0.2835177698D+02
    0.1294630259D+02
    0.5923075772D+01
    0.2671494718D+01
    0.1168789439D+01
    0.4880480658D+00
    0.1913827111D+00
    0.6934673679D-01
    0.2284557051D-01
    0.00673286751306542
$ p-type functions
   13    0    0
    0.1640824123D+04
    0.4196287995D+03
    0.1288178992D+03
    0.4565263052D+02
    0.1796408357D+02
    0.7548575259D+01
    0.3257741132D+01
    0.1388771546D+01
    0.5624432404D+00
    0.2081283513D+00
    0.0676798571981515
    0.018600913268844
    0.00415553307346356
# d Functions
    6    0    0
    0.1168789439D+01
    0.4880480658D+00
    0.1913827111D+00
    0.6934673679D-01
    0.2284557051D-01
    0.00673286751306542

a 20
$ Ca (Calcium)
$ s-type functions
   20    0    0
    0.3426646627D+07
    0.6355144968D+06
    0.1382217759D+06
    0.3471626911D+05
    0.9915300959D+04
    0.3171069337D+04
    0.1118261220D+04
    0.4281827674D+03
    0.1752968878D+03
    0.7555949260D+02
    0.3376636979D+02
    0.1540532730D+02
    0.7065768609D+01
    0.3208193260D+01
    0.1419988964D+01
    0.6033140751D+00
    0.2422962503D+00
    0.9057438261D-01
    0.3103346228D-01
    0.00959692154165843
$ p-type functions
   13    0    0
    0.1976077585D+04
    0.5027231676D+03
    0.1537097822D+03
    0.5437037294D+02
    0.2141666345D+02
    0.9042957836D+01
    0.3939842776D+01
    0.1704894328D+01
    0.7053533418D+00
    0.2685636163D+00
    0.090585629695575
    0.0260545526402
    0.00615121084152782
$ d-type functions
    6    0    0
    0.1419988964D+01
    0.6033140751D+00
    0.2422962503D+00
    0.9057438261D-01
    0.3103346228D-01
    0.00959692154165843

a 31
$ Ga (Gallium)
$ s-type functions
   20    0    0
    0.1260907586D+08
    0.2187533039D+07
    0.4504076962D+06
    0.1082483354D+06
    0.2986656776D+05
    0.9304274115D+04
    0.3218823702D+04
    0.1216224709D+04
    0.4936473563D+03
    0.2116852482D+03
    0.9432342939D+02
    0.4295247599D+02
    0.1965988089D+02
    0.8895739198D+01
    0.3913597036D+01
    0.1646446032D+01
    0.6514493359D+00
    0.2384294891D+00
    0.7939074752D-01
    0.0236534687464516
$ p-type functions
   15    0    0
    0.2353748685D+05
    0.5395837806D+04
    0.1509218369D+04
    0.4985575869D+03
    0.1882887100D+03
    0.7869634918D+02
    0.3523561840D+02
    0.1635994613D+02
    0.7624829761D+01
    0.3453046261D+01
    0.1470869885D+01
    0.5704549888D+00
    0.1949931823D+00
    0.5686486888D-01
    0.0136952788461561
$ d-type functions
   10    0    0
    0.2445923981D+03
    0.7677668214D+02
    0.2832269884D+02
    0.1164232879D+02
    0.5056220902D+01
    0.2199754407D+01
    0.9090030766D+00
    0.3382832796D+00
    0.107498092263229
    0.0276571260981566

a 32
$ Ge (Germanium)
$ s-type functions
   20    0    0
    0.1468736683D+08
    0.2547995510D+07
    0.5238852038D+06
    0.1255998334D+06
    0.3454539392D+05
    0.1072437740D+05
    0.3697154339D+04
    0.1392545273D+04
    0.5638064190D+03
    0.2414139471D+03
    0.1075570902D+03
    0.4905607281D+02
    0.2253493217D+02
    0.1025798774D+02
    0.4552429588D+01
    0.1937903465D+01
    0.7785053112D+00
    0.2903783665D+00
    0.9894022005D-01
    0.0302984297075938
$ p-type functions
   15    0    0
    0.2511082756D+05
    0.5886475152D+04
    0.1663029668D+04
    0.5496994915D+03
    0.2063771422D+03
    0.8543563236D+02
    0.3786063829D+02
    0.1743566587D+02
    0.8100673385D+01
    0.3686090111D+01
    0.1594789178D+01
    0.6368884633D+00
    0.2279168945D+00
    0.7095335800D-01
    0.0186544716196027
$ d-type functions
   10    0    0
    0.2919858847D+03
    0.9082984325D+02
    0.3338204846D+02
    0.1374726596D+02
    0.6016443475D+01
    0.2653901034D+01
    0.1119056992D+01
    0.4278026856D+00
    0.140624130581081
    0.0376966240482665

a 33
$ As (Arsenic)
$ s-type functions
   20    0    0
    0.1587419439D+08
    0.2787663987D+07
    0.5782147489D+06
    0.1394418847D+06
    0.3848646196D+05
    0.1196709467D+05
    0.4126584913D+04
    0.1553350618D+04
    0.6283189821D+03
    0.2688302716D+03
    0.1197619321D+03
    0.5468363517D+02
    0.2519122279D+02
    0.1152523359D+02
    0.5154827867D+01
    0.2218696358D+01
    0.9045991447D+00
    0.3439096817D+00
    0.1200101246D+00
    0.0378383294112147
$ p-type functions
   15    0    0
    0.2730229516D+05
    0.6526612794D+04
    0.1860803687D+04
    0.6156901465D+03
    0.2300370026D+03
    0.9443477813D+02
    0.4144669566D+02
    0.1892328192D+02
    0.8745336454D+01
    0.3980659380D+01
    0.1736428317D+01
    0.7063288829D+00
    0.2606935292D+00
    0.8494770165D-01
    0.0237791335805393
$ d-type functions
   10    0    0
    0.3341139268D+03
    0.1048171989D+03
    0.3873676075D+02
    0.1602511392D+02
    0.7051805327D+01
    0.3136571276D+01
    0.1339985061D+01
    0.5224791858D+00
    0.176683732441462
    0.0492398773429962

a 34
$ Se (Selenium)
$ s-type functions
   20    0    0
    0.1806811105D+08
    0.3151964809D+07
    0.6501098886D+06
    0.1560563657D+06
    0.4291587894D+05
    0.1330910472D+05
    0.4581698237D+04
    0.1723468828D+04
    0.6973201193D+03
    0.2987206687D+03
    0.1333690830D+03
    0.6108778450D+02
    0.2825630714D+02
    0.1299244092D+02
    0.5845651497D+01
    0.2533345440D+01
    0.1040944873D+01
    0.3991952584D+00
    0.1406435583D+00
    0.0448108979207622
$ p-type functions
   15    0    0
    0.3166682052D+05
    0.7319443811D+04
    0.2037285576D+04
    0.6637350967D+03
    0.2460228996D+03
    0.1008470028D+03
    0.4443508391D+02
    0.2045659729D+02
    0.9564317898D+01
    0.4414247306D+01
    0.1954835440D+01
    0.8073901880D+00
    0.3023049686D+00
    0.9973888118D-01
    0.0281844732876123
$ d-type functions
   10    0    0
    0.3766474109D+03
    0.1160226493D+03
    0.4276612688D+02
    0.1784809238D+02
    0.7980017191D+01
    0.3616774052D+01
    0.1572279864D+01
    0.6203183708D+00
    0.21016536329862
    0.0578568447112542

a 35
$ Br (Bromine)
$ s-type functions
   20    0    0
    0.2010183414D+08
    0.3502615264D+07
    0.7215894314D+06
    0.1730284926D+06
    0.4754048114D+05
    0.1473386767D+05
    0.5070677112D+04
    0.1907655298D+04
    0.7723379232D+03
    0.3312661672D+03
    0.1481828104D+03
    0.6805473528D+02
    0.3158983833D+02
    0.1458994807D+02
    0.6600337336D+01
    0.2879209843D+01
    0.1192241018D+01
    0.4613463730D+00
    0.1642295217D+00
    0.052945026177136
$ p-type functions
   15    0    0
    0.3469399453D+05
    0.8031516344D+04
    0.2233880133D+04
    0.7261474042D+03
    0.2683340879D+03
    0.1096469530D+03
    0.4819150398D+02
    0.2216057952D+02
    0.1037079373D+02
    0.4804482962D+01
    0.2143229242D+01
    0.8954914234D+00
    0.3408855565D+00
    0.1149988940D+00
    0.0334426088841245
$ d-type functions
   10    0    0
    0.4175889810D+03
    0.1287661896D+03
    0.4766353345D+02
    0.2002192195D+02
    0.9023270857D+01
    0.4124435217D+01
    0.1807635258D+01
    0.7181356839D+00
    0.24448665539067
    0.0674311120600908

a 36
$ Kr (Krypton)
$ s-type functions
   20    0    0
    0.2183880798D+08
    0.3831760620D+07
    0.7934043381D+06
    0.1909063497D+06
    0.5256281543D+05
    0.1630692783D+05
    0.5613113243D+04
    0.2110942605D+04
    0.8540687935D+03
    0.3660630808D+03
    0.1636697793D+03
    0.7516806896D+02
    0.3491832975D+02
    0.1615591438D+02
    0.7331122526D+01
    0.3212721708D+01
    0.1338881909D+01
    0.5224934088D+00
    0.1880146009D+00
    0.0614295589594125
$ p-type functions
   15    0    0
    0.3909271782D+05
    0.8949541072D+04
    0.2465539306D+04
    0.7951732242D+03
    0.2920670777D+03
    0.1188521087D+03
    0.5212751167D+02
    0.2397150503D+02
    0.1124408712D+02
    0.5233425947D+01
    0.2351328640D+01
    0.9920609186D+00
    0.3823785256D+00
    0.1309818682D+00
    0.0387903580686611
$ d-type functions
   10    0    0
    0.4700778695D+03
    0.1433779064D+03
    0.5295078023D+02
    0.2233091503D+02
    0.1014264035D+02
    0.4679206488D+01
    0.2067932688D+01
    0.8256764825D+00
    0.280904752082816
    0.0767980579824254

a 37
$ Rb (Rubidium)
$ s-type functions
   24    0    0
    0.4026378465D+08
    0.8021710674D+07
    0.1828014934D+07
    0.4712854877D+06
    0.1359600175D+06
    0.4341026233D+05
    0.1517256120D+05
    0.5741718684D+04
    0.2326873017D+04
    0.9988090130D+03
    0.4491614280D+03
    0.2092974432D+03
    0.9995352054D+02
    0.4838783677D+02
    0.2348602362D+02
    0.1130444357D+02
    0.5336868891D+01
    0.2444290159D+01
    0.1074185046D+01
    0.4480193781D+00
    0.1754030273D+00
    0.6375748764D-01
    0.2128189846D-01
    0.00645217048816561
$ p-type functions
   17    0    0
    0.4617630132D+05
    0.1075637405D+05
    0.2981083706D+04
    0.9589142492D+03
    0.3492355988D+03
    0.1404837784D+03
    0.6088896571D+02
    0.2773904882D+02
    0.1295749020D+02
    0.6054278228D+01
    0.2760271679D+01
    0.1197912391D+01
    0.4827450894D+00
    0.1762244069D+00
    0.0568467239595153
    0.0158078142016254
    0.00369658763769202
$ d-type functions
   11    0    0
    0.5148805797D+03
    0.1579275316D+03
    0.5834982322D+02
    0.2456914668D+02
    0.1115444336D+02
    0.5165965521D+01
    0.2309081940D+01
    0.9424317233D+00
    0.332293333802962
    0.0957619567469621
    0.0213403979864959

a 38
$ Sr (Strontium)
$ s-type functions
   24    0    0
    0.4193058836D+08
    0.8731077976D+07
    0.2054715296D+07
    0.5412337136D+06
    0.1580410663D+06
    0.5066517034D+05
    0.1766062351D+05
    0.6629214166D+04
    0.2653872673D+04
    0.1122180335D+04
    0.4963777277D+03
    0.2274738636D+03
    0.1069603534D+03
    0.5110798815D+02
    0.2457717125D+02
    0.1178025476D+02
    0.5573906381D+01
    0.2578394586D+01
    0.1154852018D+01
    0.4960130059D+00
    0.2023261806D+00
    0.7762576945D-01
    0.2774323443D-01
    0.00914762024835758
$ p-type functions
   17    0    0
    0.5388027024D+05
    0.1242328983D+05
    0.3412463651D+04
    0.1089648508D+04
    0.3946882655D+03
    0.1582463876D+03
    0.6853108586D+02
    0.3128081447D+02
    0.1468478309D+02
    0.6918604059D+01
    0.3192223493D+01
    0.1407519388D+01
    0.5787142543D+00
    0.2165135516D+00
    0.0719249407280766
    0.0207018843704573
    0.00503777300556193
$ d-type functions
   11    0    0
    0.5101712268D+03
    0.1556477904D+03
    0.5735164549D+02
    0.2411676007D+02
    0.1093594789D+02
    0.5053037519D+01
    0.2248026715D+01
    0.9099080345D+00
    0.316617452919031
    0.0894968507221248
    0.0194182657273499

a 49
$ In (Indium)
$ s-type functions
   24    0    0
    0.1259074314D+09
    0.2676639217D+08
    0.6358821464D+07
    0.1673914982D+07
    0.4841520554D+06
    0.1525609659D+06
    0.5193259137D+05
    0.1893621259D+05
    0.7333722255D+04
    0.2991270269D+04
    0.1274114205D+04
    0.5619584627D+03
    0.2544865751D+03
    0.1173307885D+03
    0.5460937434D+02
    0.2544205340D+02
    0.1176490742D+02
    0.5354240958D+01
    0.2377946073D+01
    0.1021933017D+01
    0.4213867228D+00
    0.1653099142D+00
    0.6117841728D-01
    0.0211787588994662
$ p-type functions
   18    0    0
    0.3834503088D+06
    0.7399370474D+05
    0.1750679313D+05
    0.4953909186D+04
    0.1635394609D+04
    0.6143751320D+03
    0.2562032929D+03
    0.1156855897D+03
    0.5517225902D+02
    0.2710894891D+02
    0.1338623573D+02
    0.6479800002D+01
    0.2999338927D+01
    0.1294952273D+01
    0.5086859263D+00
    0.1773441595D+00
    0.5352525352D-01
    0.0136420210746403
$ d-type functions
   13    0    0
    0.1467819975D+04
    0.4740702247D+03
    0.1766766084D+03
    0.7363726683D+02
    0.3326704636D+02
    0.1578863357D+02
    0.7629644643D+01
    0.3638390277D+01
    0.1659492156D+01
    0.7016456209D+00
    0.2665341559D+00
    0.0881649780290458
    0.0246129268054105

a 50
$ Sn (Tin)
$ s-type functions
   24    0    0
    0.1259027170D+09
    0.2761167429D+08
    0.6720467363D+07
    0.1801320721D+07
    0.5275980544D+06
    0.1675604958D+06
    0.5725746774D+05
    0.2088913349D+05
    0.8073693146D+04
    0.3280373675D+04
    0.1390302807D+04
    0.6099106585D+03
    0.2748080978D+03
    0.1261929368D+03
    0.5860282148D+02
    0.2730962267D+02
    0.1267250021D+02
    0.5810240202D+01
    0.2611841255D+01
    0.1142236719D+01
    0.4822340193D+00
    0.1950238376D+00
    0.7496894789D-01
    0.0271815824694868
$ p-type functions
   18    0    0
    0.4048422719D+06
    0.8045932595D+05
    0.1936666034D+05
    0.5518352914D+04
    0.1819404134D+04
    0.6784259225D+03
    0.2796519305D+03
    0.1245557902D+03
    0.5859078455D+02
    0.2845133034D+02
    0.1394030566D+02
    0.6736387296D+01
    0.3138017884D+01
    0.1377355272D+01
    0.5567847248D+00
    0.2026133253D+00
    0.6487488979D-01
    0.0178649489160189
$ d-type functions
   13    0    0
    0.1643592285D+04
    0.5333248695D+03
    0.1990255940D+03
    0.8291180651D+02
    0.3742701464D+02
    0.1776995636D+02
    0.8613723059D+01
    0.4137803110D+01
    0.1912027424D+01
    0.8249636164D+00
    0.3225988838D+00
    0.110981174683237
    0.0326035710195528

a 51
$ Sb (Antimony)
$ s-type functions
   24    0    0
    0.1329476833D+09
    0.2851311619D+08
    0.6827729995D+07
    0.1810456602D+07
    0.5272206437D+06
    0.1672251460D+06
    0.5729649175D+05
    0.2103217226D+05
    0.8203180396D+04
    0.3371590404D+04
    0.1448285398D+04
    0.6448410441D+03
    0.2951499759D+03
    0.1377326083D+03
    0.6499008633D+02
    0.3075290588D+02
    0.1447325750D+02
    0.6718926422D+01
    0.3051401315D+01
    0.1344550139D+01
    0.5700924450D+00
    0.2306835155D+00
    0.8834931981D-01
    0.0317627147390642
$ p-type functions
   18    0    0
    0.4767394322D+06
    0.9360527871D+05
    0.2228418458D+05
    0.6287818547D+04
    0.2055605670D+04
    0.7611072746D+03
    0.3119951944D+03
    0.1384125943D+03
    0.6496189590D+02
    0.3153020965D+02
    0.1547069473D+02
    0.7501312744D+01
    0.3513491699D+01
    0.1553976694D+01
    0.6344299648D+00
    0.2337147895D+00
    0.7594194794D-01
    0.0212764910686817
$ d-type functions
   13         0
    0.1814396094D+04
    0.5844119581D+03
    0.2172029179D+03
    0.9039489046D+02
    0.4088141056D+02
    0.1949771505D+02
    0.9516768825D+01
    0.4613339013D+01
    0.2155427233D+01
    0.9419234362D+00
    0.3736234937D+00
    0.130545283201783
    0.0389913903411567

a 52
$ Te (Tellurium)
$ s-type functions
   24    0    0
    0.1230211270D+09
    0.2667113378D+08
    0.6455805007D+07
    0.1730260036D+07
    0.5092479524D+06
    0.1632334064D+06
    0.5651393263D+05
    0.2095914899D+05
    0.8257874642D+04
    0.3428027900D+04
    0.1486985478D+04
    0.6684367509D+03
    0.3088232725D+03
    0.1454322512D+03
    0.6923366680D+02
    0.3304340071D+02
    0.1568078617D+02
    0.7337895403D+01
    0.3358154594D+01
    0.1490596968D+01
    0.6364364696D+00
    0.2592328618D+00
    0.9990106504D-01
    0.0361243586854881
$ p-type functions
   18    0    0
    0.5370993392D+06
    0.1045308448D+06
    0.2466643484D+05
    0.6900678954D+04
    0.2237959453D+04
    0.8226952528D+03
    0.3351996764D+03
    0.1480121773D+03
    0.6925832693D+02
    0.3357984386D+02
    0.1649563018D+02
    0.8027755717D+01
    0.3784476551D+01
    0.1689878020D+01
    0.6988664615D+00
    0.2617422191D+00
    0.8680515862D-01
    0.0249264768597176
$ d-type functions
   13    0    0
    0.2003378577D+04
    0.6342733854D+03
    0.2337018190D+03
    0.9710837043D+02
    0.4409578081D+02
    0.2120410926D+02
    0.1046315076D+02
    0.5134063239D+01
    0.2427465432D+01
    0.1071703952D+01
    0.4281178892D+00
    0.149953122121413
    0.0446260113064392

a 53
$ I (Iodine)
$ s-type functions
   24    0    0
    0.1324152469D+09
    0.2866112609D+08
    0.6935603265D+07
    0.1860636949D+07
    0.5487519974D+06
    0.1764323952D+06
    0.6132237370D+05
    0.2284802497D+05
    0.9049365306D+04
    0.3778139528D+04
    0.1648841653D+04
    0.7458846358D+03
    0.3468221249D+03
    0.1643747173D+03
    0.7874210162D+02
    0.3780710405D+02
    0.1804201000D+02
    0.8485788246D+01
    0.3900730034D+01
    0.1737787622D+01
    0.7440382709D+00
    0.3035933737D+00
    0.1170680565D+00
    0.0423042796243525
$ p-type functions
   18    0    0
    0.6124327484D+06
    0.1178633413D+06
    0.2752061513D+05
    0.7624803568D+04
    0.2451446431D+04
    0.8944817203D+03
    0.3622496184D+03
    0.1592443008D+03
    0.7431413799D+02
    0.3600498757D+02
    0.1771208348D+02
    0.8652158970D+01
    0.4104490686D+01
    0.1849294564D+01
    0.7739217216D+00
    0.2942145819D+00
    0.9936642270D-01
    0.0291578509047855
$ d-type functions
   13    0    0
    0.2169458860D+04
    0.6788014327D+03
    0.2487443160D+03
    0.1033333833D+03
    0.4710458540D+02
    0.2280755652D+02
    0.1135390762D+02
    0.5624979698D+01
    0.2684500900D+01
    0.1194623694D+01
    0.4798236561D+00
    0.1683732643908
    0.0499647292338644

a 54
$ Xe (Xenon)
$ s-type functions
   24    0    0
    0.1129700282D+09
    0.2486764094D+08
    0.6138324107D+07
    0.1684036229D+07
    0.5089579970D+06
    0.1679514906D+06
    0.5997906636D+05
    0.2297587017D+05
    0.9357141026D+04
    0.4015649796D+04
    0.1799916869D+04
    0.8351712462D+03
    0.3976194326D+03
    0.1925179196D+03
    0.9395690892D+02
    0.4581237354D+02
    0.2211952968D+02
    0.1048215354D+02
    0.4832247703D+01
    0.2147901760D+01
    0.9124071997D+00
    0.3671255144D+00
    0.1386866052D+00
    0.0487518457327921
$ p-type functions
   18    0    0
    0.6702487005D+06
    0.1282944294D+06
    0.2980074716D+05
    0.8216644955D+04
    0.2630330898D+04
    0.9562583270D+03
    0.3861797817D+03
    0.1694547614D+03
    0.7902571647D+02
    0.3831192829D+02
    0.1888647747D+02
    0.9260187599D+01
    0.4417137845D+01
    0.2005002640D+01
    0.8471147721D+00
    0.3258542224D+00
    0.1116242936D+00
    0.0333080224232897
$ d-type functions
   13    0    0
    0.2385988229D+04
    0.7310118909D+03
    0.2650091697D+03
    0.1098215817D+03
    0.5025911511D+02
    0.2453874510D+02
    0.1234838741D+02
    0.6187262571D+01
    0.2982134779D+01
    0.1335692314D+01
    0.5370887334D+00
    0.187307915518265
    0.0547326795361146

a 55
$ Cs (Caesium)
$ s-type functions
   26    0    0
    0.1174367889D+09
    0.2735121288D+08
    0.7000954903D+07
    0.1956246713D+07
    0.5927246807D+06
    0.1934295515D+06
    0.6753213066D+05
    0.2505493494D+05
    0.9811800128D+04
    0.4028599356D+04
    0.1722609445D+04
    0.7619462120D+03
    0.3462931781D+03
    0.1606286746D+03
    0.7553341490D+02
    0.3576592439D+02
    0.1693914421D+02
    0.7970444456D+01
    0.3701008337D+01
    0.1684540368D+01
    0.7465243952D+00
    0.3199522689D+00
    0.1317292984D+00
    0.5175030864D-01
    0.1926878261D-01
    0.00675435314440449
$ p-type functions
   21    0    0
    0.1326782840D+07
    0.2593821715D+06
    0.6041611665D+05
    0.1646856343D+05
    0.5160201581D+04
    0.1825590951D+04
    0.7162818608D+03
    0.3061441179D+03
    0.1400061745D+03
    0.6729233179D+02
    0.3338865314D+02
    0.1679828610D+02
    0.8417470682D+01
    0.4126355419D+01
    0.1943738559D+01
    0.8641976483D+00
    0.3562133064D+00
    0.1337047515D+00
    0.0448891108578764
    0.0132406846017435
    0.00337033421290757
$ d-type functions
   14    0    0
    0.2499122617D+04
    0.8045290509D+03
    0.2986337723D+03
    0.1242904657D+03
    0.5640233669D+02
    0.2713785057D+02
    0.1346268074D+02
    0.6696133110D+01
    0.3247220071D+01
    0.1492977153D+01
    0.6328591696D+00
    0.240509452671962
    0.0796869238612509
    0.0223836288033434
$ f-type functions
    3    0    0
    0.3562133064D+00
    0.1337047515D+00
    0.0448891108578764

a 56
$ Ba (Barium)
$ s-type functions
   26    0    0
    0.1146511769D+09
    0.2635727808D+08
    0.6690060629D+07
    0.1861590217D+07
    0.5638709843D+06
    0.1846010289D+06
    0.6485810928D+05
    0.2428216093D+05
    0.9618787944D+04
    0.4002952360D+04
    0.1737739337D+04
    0.7813580098D+03
    0.3613215096D+03
    0.1706211876D+03
    0.8169295165D+02
    0.3937909977D+02
    0.1897551772D+02
    0.9075806423D+01
    0.4278166085D+01
    0.1973458366D+01
    0.8845314799D+00
    0.3824993508D+00
    0.1584518375D+00
    0.6243528700D-01
    0.2323519306D-01
    0.00810891754974015
$ p-type functions
   21    0    0
    0.1527110785D+07
    0.2912302697D+06
    0.6651589483D+05
    0.1786471625D+05
    0.5539969432D+04
    0.1947681671D+04
    0.7622312515D+03
    0.3260412064D+03
    0.1496697388D+03
    0.7239858543D+02
    0.3623427143D+02
    0.1842303429D+02
    0.9343589800D+01
    0.4641262648D+01
    0.2217109321D+01
    0.1000058607D+01
    0.4182249911D+00
    0.1592206875D+00
    0.0541817212076634
    0.0161818693142026
    0.00416472158139991
$ d-type functions
   14    0    0
    0.2774220972D+04
    0.8731266001D+03
    0.3193301070D+03
    0.1318072063D+03
    0.5963280647D+02
    0.2872025628D+02
    0.1430073979D+02
    0.7149999203D+01
    0.3486108828D+01
    0.1609805881D+01
    0.6837760161D+00
    0.259461046902789
    0.0854198059395961
    0.023696448984008
$ f-type functions
    3    0    0
    0.1592206875D+00
    0.0541817212076634
    0.0161818693142026

a 81
$ Tl (Thallium)
$ s-type functions
   26    0    0
    0.9730235106D+08
    0.2481143371D+08
    0.6949040727D+07
    0.2122790276D+07
    0.7023657470D+06
    0.2499529838D+06
    0.9500727477D+05
    0.3830219785D+05
    0.1626385879D+05
    0.7223061713D+04
    0.3331820935D+04
    0.1585146268D+04
    0.7724122645D+03
    0.3828122912D+03
    0.1916215047D+03
    0.9620309513D+02
    0.4810442581D+02
    0.2379013919D+02
    0.1155552428D+02
    0.5474290184D+01
    0.2511748958D+01
    0.1108408040D+01
    0.4671570321D+00
    0.1867371244D+00
    0.7030201306D-01
    0.0247536325374111
$ p-type functions
   22    0    0
    0.1336919729D+08
    0.2670647173D+07
    0.6162584542D+06
    0.1622046218D+06
    0.4808795275D+05
    0.1585626335D+05
    0.5742165157D+04
    0.2255171351D+04
    0.9484866394D+03
    0.4218416575D+03
    0.1959083992D+03
    0.9381251101D+02
    0.4573949315D+02
    0.2242144440D+02
    0.1091179621D+02
    0.5206047140D+01
    0.2404461931D+01
    0.1061559748D+01
    0.4423911984D+00
    0.1718394127D+00
    0.6143447022D-01
    0.019961504009924
$ d-type functions
   16    0    0
    0.9000917164D+04
    0.3109825746D+04
    0.1185863226D+04
    0.4914226626D+03
    0.2179066913D+03
    0.1018013491D+03
    0.4933746787D+02
    0.2442380425D+02
    0.1216005866D+02
    0.5995379929D+01
    0.2882233783D+01
    0.1330288781D+01
    0.5804163758D+00
    0.2357127989D+00
    0.0877302215593687
    0.0294652829595464
$ f-type functions
   10    0    0
    0.5754338112D+03
    0.2288123144D+03
    0.9808411429D+02
    0.4445387446D+02
    0.2089145201D+02
    0.9984632739D+01
    0.4759446251D+01
    0.2219208056D+01
    0.9926891512D+00
    0.417790530647594

a 82
$ Pb (Lead)
$ s-type functions
   26    0    0
    0.1010718326D+09
    0.2556443400D+08
    0.7116970314D+07
    0.2165266143D+07
    0.7148070085D+06
    0.2542330057D+06
    0.9672637296D+05
    0.3908696429D+05
    0.1665701884D+05
    0.7432674858D+04
    0.3448099137D+04
    0.1651221484D+04
    0.8104498070D+03
    0.4048054480D+03
    0.2043008788D+03
    0.1034432148D+03
    0.5217301066D+02
    0.2602592243D+02
    0.1274931742D+02
    0.6089652837D+01
    0.2815964406D+01
    0.1251684978D+01
    0.5310071872D+00
    0.2134752183D+00
    0.8074961652D-01
    0.028535378236862
$ p-type functions
   22    0    0
    0.1369702916D+08
    0.2745996536D+07
    0.6356297584D+06
    0.1677586276D+06
    0.4985258584D+05
    0.1647246041D+05
    0.5976445832D+04
    0.2351186126D+04
    0.9904585745D+03
    0.4412011949D+03
    0.2052267072D+03
    0.9844047101D+02
    0.4808414218D+02
    0.2361914766D+02
    0.1152143315D+02
    0.5511559455D+01
    0.2553371307D+01
    0.1131281567D+01
    0.4733588300D+00
    0.1847221885D+00
    0.6638993346D-01
    0.0217013005739514
$ d-type functions
   16    0    0
    0.9425245922D+04
    0.3258927340D+04
    0.1247128196D+04
    0.5198593693D+03
    0.2323180394D+03
    0.1095433950D+03
    0.5363886593D+02
    0.2684398760D+02
    0.1351364318D+02
    0.6735033565D+01
    0.3270641207D+01
    0.1523125855D+01
    0.6694718900D+00
    0.2733420810D+00
    0.102033354231712
    0.0342707234441004
$ f-type functions
   10    0    0
    0.5843615170D+03
    0.2284549991D+03
    0.9691302448D+02
    0.4370175943D+02
    0.2052219733D+02
    0.9831727405D+01
    0.4707493184D+01
    0.2206867923D+01
    0.9923448618D+00
    0.419296675181193

a 83
$ Bi (Bismuth)
$ s-type functions
   26    0    0
    0.9679884476D+08
    0.2468183154D+08
    0.6930225302D+07
    0.2127464244D+07
    0.7089315713D+06
    0.2545984073D+06
    0.9783596894D+05
    0.3994064803D+05
    0.1719837989D+05
    0.7755289746D+04
    0.3636040936D+04
    0.1759794399D+04
    0.8729305938D+03
    0.4406200957D+03
    0.2246973105D+03
    0.1149377316D+03
    0.5855186435D+02
    0.2949268954D+02
    0.1458363415D+02
    0.7028733200D+01
    0.3278162347D+01
    0.1468953824D+01
    0.6279026321D+00
    0.2541938983D+00
    0.9676287942D-01
    0.0343878857468217
$ p-type functions
   22    0    0
    0.1438634588D+08
    0.2884599919D+07
    0.6677203432D+06
    0.1762220949D+06
    0.5236795822D+05
    0.1730586266D+05
    0.6280959494D+04
    0.2472558983D+04
    0.1042648819D+04
    0.4651392380D+03
    0.2168024693D+03
    0.1042712540D+03
    0.5110541195D+02
    0.2520890106D+02
    0.1235971501D+02
    0.5948580214D+01
    0.2775564403D+01
    0.1239952979D+01
    0.5237907733D+00
    0.2066293411D+00
    0.7517794605D-01
    0.024913574294372
$ d-type functions
   16    0    0
    0.1141428551D+05
    0.3780097646D+04
    0.1400720858D+04
    0.5709513497D+03
    0.2516808572D+03
    0.1179531323D+03
    0.5778054404D+02
    0.2908514748D+02
    0.1479050663D+02
    0.7470017312D+01
    0.3683762179D+01
    0.1743803804D+01
    0.7790123767D+00
    0.3228764996D+00
    0.122061442437251
    0.0413785419407635
$ f-type functions
   10    0    0
    0.5855280045D+03
    0.2236108141D+03
    0.9362682223D+02
    0.4202674183D+02
    0.1977537504D+02
    0.9537903231D+01
    0.4610689554D+01
    0.2184335009D+01
    0.9916732907D+00
    0.421861216104443

a 84
$ Po (Polonium)
$ s-type functions
   26    0    0
    0.9780638050D+08
    0.2521116371D+08
    0.7153527305D+07
    0.2218348928D+07
    0.7464528485D+06
    0.2705941695D+06
    0.1049200898D+06
    0.4320198151D+05
    0.1875573574D+05
    0.8523747953D+04
    0.4026000082D+04
    0.1962204541D+04
    0.9797668042D+03
    0.4976107378D+03
    0.2552266231D+03
    0.1312538479D+03
    0.6719370437D+02
    0.3399822349D+02
    0.1688012256D+02
    0.8165209420D+01
    0.3820428291D+01
    0.1716684159D+01
    0.7355005470D+00
    0.2983118355D+00
    0.1137191180D+00
    0.0404531762232486
$ p-type functions
   22    0    0
    0.1579563178D+08
    0.3108842388D+07
    0.7087373184D+06
    0.1847981532D+06
    0.5441724100D+05
    0.1786910556D+05
    0.6460964436D+04
    0.2539925416D+04
    0.1071949909D+04
    0.4795774682D+03
    0.2245818412D+03
    0.1086983447D+03
    0.5369136997D+02
    0.2672514927D+02
    0.1323642581D+02
    0.6441056271D+01
    0.3040745459D+01
    0.1375119649D+01
    0.5882191950D+00
    0.2350049545D+00
    0.8658742057D-01
    0.0290518224431009
$ d-type functions
   16    0    0
    0.1223992656D+05
    0.4016401842D+04
    0.1480441993D+04
    0.6022786205D+03
    0.2657120404D+03
    0.1249075469D+03
    0.6147318334D+02
    0.3112133570D+02
    0.1592436692D+02
    0.8091955165D+01
    0.4012250371D+01
    0.1907312134D+01
    0.8541037473D+00
    0.3540059113D+00
    0.133437333241837
    0.0449435184478234
$ f-type functions
   10    0    0
    0.5667919884D+03
    0.2191468734D+03
    0.9273589577D+02
    0.4198361653D+02
    0.1987694203D+02
    0.9620007503D+01
    0.4652385914D+01
    0.2197702496D+01
    0.9912273686D+00
    0.41726047543496

a 85
$ At (Astatine)
$ s-type functions
   26    0    0
    0.9787699488D+08
    0.2552602146D+08
    0.7320577697D+07
    0.2292266223D+07
    0.7781081910D+06
    0.2842941386D+06
    0.1110060288D+06
    0.4599109223D+05
    0.2007461077D+05
    0.9165677037D+04
    0.4346340332D+04
    0.2125310693D+04
    0.1064041085D+04
    0.5415385725D+03
    0.2781846597D+03
    0.1432080719D+03
    0.7335506588D+02
    0.3712092367D+02
    0.1842600738D+02
    0.8907693533D+01
    0.4164075615D+01
    0.1868912708D+01
    0.7996027001D+00
    0.3237964379D+00
    0.1232197197D+00
    0.043751853572164
$ p-type functions
   22    0    0
    0.1661068443D+08
    0.3266701904D+07
    0.7443127265D+06
    0.1940102604D+06
    0.5712373826D+05
    0.1875990195D+05
    0.6785250463D+04
    0.2668836271D+04
    0.1127192425D+04
    0.5047701075D+03
    0.2366508039D+03
    0.1146939430D+03
    0.5674014993D+02
    0.2829158801D+02
    0.1403913580D+02
    0.6846032909D+01
    0.3239309919D+01
    0.1468521414D+01
    0.6298275950D+00
    0.2523341657D+00
    0.9324869343D-01
    0.0313849276639324
$ d-type functions
   16    0    0
    0.1288664644D+05
    0.4211271184D+04
    0.1547751782D+04
    0.6284610842D+03
    0.2769609925D+03
    0.1301356025D+03
    0.6404498328D+02
    0.3243095519D+02
    0.1659946775D+02
    0.8436504645D+01
    0.4182530017D+01
    0.1987000047D+01
    0.8886139935D+00
    0.3675014385D+00
    0.138073307541648
    0.0462955628523193
$ f-type functions
   10    0    0
    0.5992679778D+03
    0.2304428268D+03
    0.9699289078D+02
    0.4366740358D+02
    0.2055047030D+02
    0.9879597685D+01
    0.4741502943D+01
    0.2220026867D+01
    0.9909963353D+00
    0.412157919790128

a 86
$ Rn (Radon)
$ s-type functions
   26    0    0
    0.9250823963D+08
    0.2320881595D+08
    0.6470957451D+07
    0.1989071957D+07
    0.6686860064D+06
    0.2438973962D+06
    0.9574777291D+05
    0.4013379105D+05
    0.1781866141D+05
    0.8312788881D+04
    0.4042486801D+04
    0.2032844006D+04
    0.1048664289D+04
    0.5505151630D+03
    0.2917600820D+03
    0.1548565712D+03
    0.8165898628D+02
    0.4243970018D+02
    0.2156542426D+02
    0.1062880604D+02
    0.5040517559D+01
    0.2281672752D+01
    0.9780083279D+00
    0.3937913043D+00
    0.1477567948D+00
    0.0512519002086455
$ p-type functions
   22    0    0
    0.1474788064D+08
    0.3159969614D+07
    0.7663848896D+06
    0.2082802920D+06
    0.6279327329D+05
    0.2079065877D+05
    0.7484107979D+04
    0.2899712816D+04
    0.1197125173D+04
    0.5213390463D+03
    0.2370956254D+03
    0.1114745966D+03
    0.5364186160D+02
    0.2615374107D+02
    0.1279064153D+02
    0.6211633843D+01
    0.2965520036D+01
    0.1377856076D+01
    0.6167956610D+00
    0.2633538719D+00
    0.1061757977D+00
    0.0400152253265953
$ d-type functions
   16    0    0
    0.1420938002D+05
    0.4469553162D+04
    0.1609320119D+04
    0.6495714921D+03
    0.2878289553D+03
    0.1371140129D+03
    0.6876791606D+02
    0.3556013281D+02
    0.1856654951D+02
    0.9585310094D+01
    0.4791870830D+01
    0.2271667856D+01
    0.1000097137D+01
    0.4004183606D+00
    0.142783182129655
    0.0444066724223803
$ f-type functions
   10    0    0
    0.6430571951D+03
    0.2354729005D+03
    0.9695948860D+02
    0.4353432067D+02
    0.2066804135D+02
    0.1006067193D+02
    0.4869101070D+01
    0.2271949899D+01
    0.9910849703D+00
    0.391939677774126

a 87
$ Fr (Francium)
$ s-type functions
   29    0    0
0.954155102400D+08
0.248431729855D+08
0.716475908418D+07
0.227170550204D+07
0.785973394876D+06
0.294522518973D+06
0.118640639756D+06
0.509920220858D+05
0.232099517126D+05
0.111044986518D+05
0.554275724514D+04
0.286486665429D+04
0.152189288223D+04
0.824734849616D+03
0.452527171890D+03
0.249530995390D+03
0.137247147436D+03
0.747361312144D+02
0.399904069591D+02
0.208702873362D+02
0.105438178356D+02
0.511815799915D+01
0.236932850616D+01
0.103820265434D+01
0.427399216961D+00
0.164070125059D+00
0.582933432180D-01
0.190261778948D-01
5.66208970331D-03
$ p-type functions
   24    0    0
0.215280750818D+08
0.415833277729D+07
0.935036645554D+06
0.241574156402D+06
0.707785826754D+05
0.232113234389D+05
0.840933584595D+04
0.332203608020D+04
0.141235849720D+04
0.637823630095D+03
0.301987119384D+03
0.147953584607D+03
0.740336092967D+02
0.373435682711D+02
0.187414533062D+02
0.923652008306D+01
0.441212954650D+01
0.201622964560D+01
0.869962838868D+00
0.349822286114D+00
0.129389016746D+00
4.34477829068D-02
1.30729980448D-02
3.47886233290D-03
$ d-type functions
   16    0    0
0.186637960231D+05
0.544346938504D+04
0.186792274137D+04
0.735547633667D+03
0.324184997511D+03
0.155979200181D+03
0.799086106914D+02
0.425143001658D+02
0.229114460985D+02
0.121985280571D+02
0.625837046238D+01
0.301769584158D+01
0.133386374669D+01
0.527145774861D+00
1.81674802277D-01
5.32555429256D-02
$ f-type functions
   10    0    0
0.719829128419D+03
0.249564773121D+03
0.102354473334D+03
0.472236707856D+02
0.233078234019D+02
0.117028718280D+02
0.568449152664D+01
0.254014749705D+01
0.993011037274D+00
3.22951076514D-01

a 88
$ Ra (Radium)
$ s-type functions
   29    0    0
0.927340814437D+08
0.236384237406D+08
0.670286957529D+07
0.209817251177D+07
0.719506692505D+06
0.268235809498D+06
0.107885231722D+06
0.464564071240D+05
0.212540975146D+05
0.102524627551D+05
0.517460573583D+04
0.271184533599D+04
0.146442187098D+04
0.808641798709D+03
0.453116532970D+03
0.255683337006D+03
0.144181251131D+03
0.806313725861D+02
0.443775443954D+02
0.238540148254D+02
0.124272134574D+02
0.622694656773D+01
0.297810962424D+01
0.134910400997D+01
0.574466159512D+00
0.228177482525D+00
0.838968174684D-01
0.283372440099D-01
8.72537710666D-03
$ p-type functions
   24    0    0
0.222836547191D+08
0.432921399988D+07
0.978532274310D+06
0.254006329370D+06
0.747441185814D+05
0.246111796685D+05
0.895097974808D+04
0.354936999400D+04
0.151472692624D+04
0.686719862036D+03
0.326472707170D+03
0.160655640831D+03
0.807768143165D+02
0.409617899444D+02
0.206791370145D+02
0.102590463754D+02
0.493699276492D+01
0.227488120069D+01
0.990730433167D+00
0.402543348320D+00
0.150622548746D+00
5.12327106187D-02
1.56366781889D-02
4.22708812898D-03
$ d-type functions
   16    0    0
0.181408044474D+05
0.496597308659D+04
0.163897496880D+04
0.633670713670D+03
0.278856981763D+03
0.135715420526D+03
0.709757311007D+02
0.387549135608D+02
0.214675808008D+02
0.117214703052D+02
0.612952675465D+01
0.298277766417D+01
0.131240271327D+01
0.507304684726D+00
1.67389941721D-01
4.58091033937D-02
$ f-type functions
   10    0    0
0.729106775649D+03
0.255933634538D+03
0.105685476751D+03
0.488604368061D+02
0.240688775864D+02
0.120230086784D+02
0.579604413142D+01
0.256633754693D+01
0.993257412426D+00
3.19799783143D-01

a 113
$ Nh (Nihonium)
$ s-type functions
   30    0    0
0.312732594261D+09
0.810584012358D+08
0.233333531377D+08
0.740316458053D+07
0.256936427274D+07
0.968074720915D+06
0.392983120193D+06
0.170579810465D+06
0.785736573539D+05
0.381178867910D+05
0.193281401127D+05
0.101664098204D+05
0.550513982632D+04
0.304578459529D+04
0.170870465863D+04
0.964669845668D+03
0.543927706084D+03
0.303991424821D+03
0.167126783483D+03
0.897020240798D+02
0.466484043336D+02
0.233268770732D+02
0.111318811968D+02
0.503129259826D+01
0.213745279751D+01
0.847083715266D+00
0.310796322029D+00
0.104773642510D+00
3.22078507134D-02
8.96007969332D-03
$ p-type functions
   25    0    0
0.411256386130D+08
0.103102021632D+08
0.285797222811D+07
0.869138291648D+06
0.287715712476D+06
0.102869315750D+06
0.394148118004D+05
0.160578781365D+05
0.690201203230D+04
0.310545957108D+04
0.145125062590D+04
0.698922614156D+03
0.344183191106D+03
0.171960172533D+03
0.864863359053D+02
0.434462497148D+02
0.216294770574D+02
0.105884510659D+02
0.505726017294D+01
0.233828997300D+01
0.103844955680D+01
0.439521546383D+00
0.175908336259D+00
0.660553377882D-01
2.30913019129D-02
$ d-type functions
   17    0    0
0.291902798666D+05
0.875384328730D+04
0.301222592423D+04
0.116540631556D+04
0.496753606796D+03
0.228586886689D+03
0.111270746932D+03
0.561439399748D+02
0.287733048866D+02
0.146762253570D+02
0.730044855045D+01
0.347030823945D+01
0.154469477453D+01
0.630879198616D+00
0.231660200950D+00
7.49430087434D-02
2.09294628073D-02
$ f-type functions
   11    0    0
0.129798994641D+04
0.469903999085D+03
0.194004277695D+03
0.883393238759D+02
0.429055707437D+02
0.214964324842D+02
0.107445551943D+02
0.518150690685D+01
0.233155443399D+01
0.946745222380D+00
3.35501926111D-01

a 114
$ Fl (Flerovium)
$ s-type functions
   30    0    0
0.862948027711D+08
0.233856662482D+08
0.704551408144D+07
0.234185107354D+07
0.852266304831D+06
0.337012986135D+06
0.143700751178D+06
0.655689665931D+05
0.317724240865D+05
0.162256045287D+05
0.866634072246D+04
0.480441797015D+04
0.274347981317D+04
0.160141735707D+04
0.948276270137D+03
0.565299545686D+03
0.336683323180D+03
0.198815208058D+03
0.115517675163D+03
0.655396219682D+02
0.360331219272D+02
0.190514541784D+02
0.961321073925D+01
0.459418734800D+01
0.206364342971D+01
0.864633680529D+00
0.335341253713D+00
0.119477183612D+00
3.88071670986D-02
1.14039075737D-02
$ p-type functions
   25    0    0
0.405883438544D+08
0.101967817966D+08
0.283244650528D+07
0.863170834485D+06
0.286330693248D+06
0.102582862327D+06
0.393837564398D+05
0.160766120676D+05
0.692319642836D+04
0.312070816113D+04
0.146094442691D+04
0.704770840305D+03
0.347612595588D+03
0.173930635534D+03
0.875970175917D+02
0.440590235724D+02
0.219589911342D+02
0.107602291637D+02
0.514353779428D+01
0.237976066781D+01
0.105739004358D+01
0.447679691727D+00
0.179196477508D+00
0.672854398612D-01
2.35148347518D-02
$ d-type functions
   17    0    0
0.312185404014D+05
0.930848283049D+04
0.319245716250D+04
0.123378458641D+04
0.526392756623D+03
0.242898586851D+03
0.118760716196D+03
0.602756053925D+02
0.311113978198D+02
0.159990742689D+02
0.803074412577D+01
0.385469964590D+01
0.173335427964D+01
0.715376031373D+00
0.265472723198D+00
8.67824912678D-02
2.44826952902D-02
$ f-type functions
   11    0    0
0.135816972850D+04
0.483227674241D+03
0.197481132158D+03
0.894906517436D+02
0.434120385498D+02
0.217633290974D+02
0.108849217930D+02
0.524339197409D+01
0.234848915565D+01
0.944183071247D+00
3.28940592192D-01

a 115
$ Mc (Moscovium)
$ s-type functions
   30    0    0
0.855852438990D+08
0.233120174454D+08
0.705920056111D+07
0.235833854197D+07
0.862605085173D+06
0.342809926153D+06
0.146896194011D+06
0.673540555523D+05
0.327939161149D+05
0.168259427560D+05
0.902822552305D+04
0.502738944589D+04
0.288323517998D+04
0.169003340359D+04
0.100477416761D+04
0.601284290213D+03
0.359426214214D+03
0.212979795947D+03
0.124149822452D+03
0.706501533094D+02
0.389510971799D+02
0.206464854670D+02
0.104417357475D+02
0.500011113142D+01
0.224981745917D+01
0.943964901747D+00
0.366509824545D+00
0.130682332040D+00
4.24648783090D-02
1.24797221439D-02
$ p-type functions
   25    0    0
0.414434018077D+08
0.104597909568D+08
0.291767704566D+07
0.892494038308D+06
0.297053454322D+06
0.106741267316D+06
0.410871344960D+05
0.168097939600D+05
0.725285927407D+04
0.327456580579D+04
0.153498130742D+04
0.741249892789D+03
0.365885893851D+03
0.183169620576D+03
0.922773828520D+02
0.464171446589D+02
0.231318405780D+02
0.113317729088D+02
0.541437989123D+01
0.250362950799D+01
0.111165278797D+01
0.470276535931D+00
0.188074447668D+00
0.705514431348D-01
2.46313897897D-02
$ d-type functions
   17    0    0
0.353944900964D+05
0.103224305473D+05
0.347999891400D+04
0.132814559192D+04
0.561953406347D+03
0.258143732565D+03
0.126080558867D+03
0.641177887017D+02
0.332484516840D+02
0.172165212578D+02
0.871804439183D+01
0.422776708199D+01
0.192282580545D+01
0.803201205171D+00
0.301774743594D+00
9.98697964434D-02
2.85099716198D-02
$ f-type functions
   11    0    0
0.134785261793D+04
0.479607115354D+03
0.196543112941D+03
0.894529373087D+02
0.436045194849D+02
0.219535161882D+02
0.110090011936D+02
0.530271828887D+01
0.236587371949D+01
0.942893178103D+00
3.23703143661D-01

a 116
$ Lv (Livermorium)
$ s-type functions
   30    0    0
0.308701554872D+09
0.804282512030D+08
0.232921660378D+08
0.744078290000D+07
0.260202194597D+07
0.988468660306D+06
0.404809357105D+06
0.177357652228D+06
0.824968054716D+05
0.404285537487D+05
0.207147270168D+05
0.110125075648D+05
0.602816710846D+04
0.337172748171D+04
0.191233436482D+04
0.109142886552D+04
0.622047208875D+03
0.351336783827D+03
0.195151693358D+03
0.105790218772D+03
0.555417112677D+02
0.280265479819D+02
0.134887788668D+02
0.614475250491D+01
0.262930490548D+01
0.104871713893D+01
0.386930263103D+00
0.131050901342D+00
4.04348994977D-02
1.12786683740D-02
$ p-type functions
   25    0    0
0.416662427475D+08
0.105648153293D+08
0.295949276690D+07
0.908795777577D+06
0.303546203582D+06
0.109423005765D+06
0.422409471187D+05
0.173266925378D+05
0.749325561131D+04
0.339011262006D+04
0.159207031916D+04
0.770070967676D+03
0.380658456058D+03
0.190806112113D+03
0.962314422405D+02
0.484535343316D+02
0.241675999944D+02
0.118483268505D+02
0.566515516887D+01
0.262128182989D+01
0.116460484034D+01
0.492972023271D+00
0.197269801211D+00
0.740473352703D-01
2.58692952577D-02
$ d-type functions
   17    0    0
0.390008242324D+05
0.112400515706D+05
0.375606640193D+04
0.142489922453D+04
0.600809044914D+03
0.275680272636D+03
0.134774374392D+03
0.687316641231D+02
0.357989085076D+02
0.186449659899D+02
0.950709385927D+01
0.464669145208D+01
0.213140141492D+01
0.898312651474D+00
0.340601163270D+00
1.13746115478D-01
3.27577715459D-02
$ f-type functions
   11    0    0
0.140217873423D+04
0.489833990170D+03
0.198368889261D+03
0.896883497167D+02
0.436008603042D+02
0.219487284063D+02
0.110188856776D+02
0.531298662712D+01
0.236957919183D+01
0.941442754943D+00
3.20896898287D-01

a 117
$ Ts (tennessine)
$ s-type functions
   30    0    0
0.309903464992D+09
0.799807052012D+08
0.229667702885D+08
0.728160309654D+07
0.252943157538D+07
0.955309734121D+06
0.389266726502D+06
0.169819928409D+06
0.787090720974D+05
0.384602566604D+05
0.196610762858D+05
0.104343788494D+05
0.570488105765D+04
0.318862719562D+04
0.180798379705D+04
0.103198987588D+04
0.588441009609D+03
0.332608617895D+03
0.184936916280D+03
0.100375969338D+03
0.527725885577D+02
0.266695706953D+02
0.128560961769D+02
0.586602810031D+01
0.251407125101D+01
0.100430568011D+01
0.371078359974D+00
0.125844195417D+00
3.88709430104D-02
1.08516998113D-02
$ p-type functions
   25    0    0
0.422290515684D+08
0.107714840293D+08
0.303407095139D+07
0.936450691834D+06
0.314250591791D+06
0.113768574359D+06
0.440906564946D+05
0.181498010056D+05
0.787446829160D+04
0.357287393578D+04
0.168222563326D+04
0.815537459603D+03
0.403942650996D+03
0.202831150280D+03
0.102449951262D+03
0.516504410368D+02
0.257895938883D+02
0.126545346292D+02
0.605483169237D+01
0.280307817014D+01
0.124585814316D+01
0.527503382352D+00
0.211119420460D+00
0.792502096153D-01
2.76863030083D-02
$ d-type functions
   17    0    0
0.388779781513D+05
0.112509057884D+05
0.377393083237D+04
0.143661615962D+04
0.607639016610D+03
0.279593056896D+03
0.137025270821D+03
0.700303413894D+02
0.365427171871D+02
0.190617241468D+02
0.973168415376D+01
0.476097655514D+01
0.218526456899D+01
0.921360693948D+00
0.349374130107D+00
1.16655426136D-01
3.35807207982D-02
$ f-type functions
   11    0    0
0.137306653048D+04
0.487369787389D+03
0.199776782223D+03
0.910934907243D+02
0.445063653124D+02
0.224432577430D+02
0.112516232805D+02
0.540189972879D+01
0.239230438187D+01
0.941372412971D+00
3.17042982453D-01

a 118
$ Og (Oganesson)
$ s-type functions
   30    0    0
0.311259260060D+09
0.803362790604D+08
0.230641675221D+08
0.730903541152D+07
0.253710318765D+07
0.957263611682D+06
0.389582909093D+06
0.169708165957D+06
0.785235008412D+05
0.382957173288D+05
0.195350252689D+05
0.103430954108D+05
0.564052386787D+04
0.314398366011D+04
0.177743046468D+04
0.101138388859D+04
0.574791167968D+03
0.323768324062D+03
0.179369424817D+03
0.969866219095D+02
0.507906979978D+02
0.255637776919D+02
0.122713956171D+02
0.557507262334D+01
0.237878021953D+01
0.945942847277D+00
0.347889914255D+00
0.117420712678D+00
3.60938401551D-02
1.00268968241D-02
$ p-type functions
   25    0    0
0.425544021170D+08
0.108842804046D+08
0.307351676349D+07
0.950789353458D+06
0.319726119527D+06
0.115970953991D+06
0.450225275516D+05
0.185631754119D+05
0.806582214282D+04
0.366480789353D+04
0.172779499148D+04
0.838694614726D+03
0.415928201979D+03
0.209106713805D+03
0.105751102259D+03
0.533828024835D+02
0.266900631185D+02
0.131148044693D+02
0.628449305406D+01
0.291411788262D+01
0.129749185339D+01
0.550421063645D+00
0.220755003597D+00
0.830583683888D-01
2.90901383827D-02
$ d-type functions
   17    0    0
0.381079105011D+05
0.110701291527D+05
0.372121392262D+04
0.141768616763D+04
0.599526244388D+03
0.275637337278D+03
0.134939395135D+03
0.688936914895D+02
0.359276865750D+02
0.187437838996D+02
0.958148046537D+01
0.470028747033D+01
0.216721396698D+01
0.919885657399D+00
0.352038131393D+00
1.18970280835D-01
3.47735719273D-02
$ f-type functions
   11    0    0
0.142621297394D+04
0.498090894411D+03
0.202011329782D+03
0.915467413981D+02
0.446033237914D+02
0.224804944126D+02
0.112775803146D+02
0.541819418906D+01
0.239871639407D+01
0.941555820745D+00
3.15292184968D-01
