# Supplementary material for: Relativistic Prolapse-Free Gaussian Basis Sets of Double- and Triple-ζ Quality for s- and p-Block Elements: (aug-)RPF-2Z and (aug-)RPF-3Z
Source: J Chem Theory Comput. 2024 Nov 14;20(22):9991–8. doi: 10.1021/acs.jctc.4c01211 (PMC11603607; doi:10.1021/acs.jctc.4c01211)
Supplement: Supplementary file 5 — ct4c01211_si_005.txt [file ct4c01211_si_005.txt]

$ Augmented relativistic prolapse-free Gaussian basis sets of triple-zeta quality: aug-RPF-3Z
$
$  REFERENCE
$
$
a 1
$ H (Hydrogen)
$ s-type functions
    8    0    0
    0.1858706051D+03
    0.2962870439D+02
    0.6457915795D+01
    0.1793723772D+01
    0.5917086516D+00
    0.2160504348D+00
    0.8137723706D-01
    2.946843059E-02
$ p-type functions
    3    0    0
    0.1793723772D+01
    0.5917086516D+00
    0.2160504348D+00
$ d-type functions
    2    0    0
    0.5917086516D+00
    0.2160504348D+00

a 2
$ He (Helium)
$ s-type functions
    8    0    0
    0.5191825299D+03
    0.8506587398D+02
    0.1862098144D+02
    0.5071620954D+01
    0.1600564388D+01
    0.5450881930D+00
    0.1865575301D+00
    5.975803329E-02
$ p-type functions
    3    0    0
    0.1600564388D+01
    0.5450881930D+00
    0.1865575301D+00
$ d-type functions
    2    0    0
    0.1600564388D+01
    0.5450881930D+00

a 3
$ Li (Lithium)
$ s-type functions
   14    0    0
    0.1077815229D+05
    0.2138555694D+04
    0.5022076738D+03
    0.1366779097D+03
    0.4221153930D+02
    0.1448597071D+02
    0.5408953414D+01
    0.2151759744D+01
    0.8930070519D+00
    0.3785839909D+00
    0.1605393580D+00
    0.6667735947D-01
    0.2655941661D-01
    9.934994049E-03
$ p-type functions
    8    0    0
    0.5408953414D+01
    0.2151759744D+01
    0.8930070519D+00
    0.3785839909D+00
    0.1605393580D+00
    0.6667735947D-01
    0.2655941661D-01
    9.934994049E-03
$ d-type functions
    3    0    0
    0.1605393580D+00
    0.6667735947D-01
    0.2655941661D-01
$ f-type functions
    2    0    0
    0.1605393580D+00
    0.6667735947D-01

a 4
$ Be (Beryllium)
$ s-type functions
   14    0    0
    0.1887771007D+05
    0.3804241423D+04
    0.9049475807D+03
    0.2487843098D+03
    0.7738813436D+02
    0.2666767837D+02
    0.9966968774D+01
    0.3955629979D+01
    0.1632114076D+01
    0.6854491865D+00
    0.2868781953D+00
    0.1171453220D+00
    0.4569462442D-01
    1.666961772E-02
$ p-type functions
    8    0    0
    0.9966968774D+01
    0.3955629979D+01
    0.1632114076D+01
    0.6854491865D+00
    0.2868781953D+00
    0.1171453220D+00
    0.4569462442D-01
    1.666961772E-02
$ d-type functions
    3    0    0
    0.2868781953D+00
    0.1171453220D+00
    0.4569462442D-01
$ f-type functions
    2    0    0
    0.2868781953D+00
    0.1171453220D+00

a 5
$ B  (Boron)
$ s-type functions
   14    0    0
    0.3436102470D+05
    0.6641407215D+04
    0.1537732082D+04
    0.4165536392D+03
    0.1289359463D+03
    0.4453823898D+02
    0.1676838166D+02
    0.6720343443D+01
    0.2800123100D+01
    0.1184653243D+01
    0.4970235509D+00
    0.2019656045D+00
    0.7763109547D-01
    2.756734871E-02
$ p-type functions
    9    0    3
    0.7062022813D+02
    0.1729981966D+02
    0.5184709950D+01
    0.1814573317D+01
    0.7079269976D+00
    0.2938752857D+00
    0.1239067664D+00
    0.5065019092D-01
    1.916099200E-02
$ d-type functions
    3    0    3
    0.4970235509D+00
    0.2019656045D+00
    0.7763109547D-01
$ f-type functions
    2    0    3
    0.7079269976D+00
    0.2938752857D+00

a 6
$ C  (Carbon)
$ s-type functions
   14    0    0
    0.5003448790D+05
    0.9691803351D+04
    0.2248864273D+04
    0.6104498683D+03
    0.1893082160D+03
    0.6549772434D+02
    0.2469021322D+02
    0.9903072122D+01
    0.4127300656D+01
    0.1745492251D+01
    0.7315263746D+00
    0.2966927191D+00
    0.1137242852D+00
    4.023217960E-02
$ p-type functions
    9    0    0
    0.1058874872D+03
    0.2648951434D+02
    0.8040473531D+01
    0.2825603761D+01
    0.1096999986D+01
    0.4489639176D+00
    0.1848287117D+00
    0.7303387443D-01
    2.643138234E-02
$ d-type functions
    3    0    0
    0.7315263746D+00
    0.2966927191D+00
    0.1137242852D+00
$ f-type functions
    2    0    0
    0.1096999986D+01
    0.4489639176D+00

a 7
$ N  (Nitrogen)
$ s-type functions
   14    0    0
    0.7447900648D+05
    0.1417669596D+05
    0.3248361400D+04
    0.8742533572D+03
    0.2696680005D+03
    0.9301995961D+02
    0.3501168324D+02
    0.1403057384D+02
    0.5841158120D+01
    0.2465012151D+01
    0.1028895401D+01
    0.4144679315D+00
    0.1572221296D+00
    5.479929050E-02
$ p-type functions
    9    0    0
    0.1463516223D+03
    0.3672025084D+02
    0.1122437437D+02
    0.3975319714D+01
    0.1551459363D+01
    0.6345592496D+00
    0.2586856834D+00
    0.9996455987D-01
    3.482556576E-02
$ d-type functions
    3    0    0
    0.1028895401D+01
    0.4144679315D+00
    0.1572221296D+00
$ f-type functions
    2    0    0
    0.1551459363D+01
    0.6345592496D+00

a 8
$ O  (Oxygen)
$ s-type functions
   14    0    0
    0.1023076190D+06
    0.1897468135D+05
    0.4280135103D+04
    0.1143669359D+04
    0.3525713869D+03
    0.1221351756D+03
    0.4630470547D+02
    0.1871301249D+02
    0.7851272555D+01
    0.3330870242D+01
    0.1391682729D+01
    0.5577392035D+00
    0.2088209498D+00
    7.113977220E-02
$ p-type functions
    9    0    0
    0.1885205267D+03
    0.4858041466D+02
    0.1506562503D+02
    0.5358483527D+01
    0.2083199682D+01
    0.8436447371D+00
    0.3391825090D+00
    0.1290202522D+00
    4.425255614E-02
$ d-type functions
    3    0    0
    0.1391682729D+01
    0.5577392035D+00
    0.2088209498D+00
$ f-type functions
    2    0    0
    0.2083199682D+01
    0.8436447371D+00

a 9
$ F  (Fluorine)
$ s-type functions
   14    0    0
    0.1379148632D+06
    0.2509951822D+05
    0.5581002519D+04
    0.1475792451D+04
    0.4517293359D+03
    0.1557919318D+03
    0.5892491967D+02
    0.2379107777D+02
    0.9980769526D+01
    0.4234697989D+01
    0.1768736245D+01
    0.7078799922D+00
    0.2642322609D+00
    8.953965102E-02
$ p-type functions
    9    0    0
    0.2409658998D+03
    0.6129734199D+02
    0.1896329196D+02
    0.6769871254D+01
    0.2646367975D+01
    0.1074810140D+01
    0.4303616190D+00
    0.1611996599D+00
    5.359596261E-02
$ d-type functions
    3    0    0
    0.1768736245D+01
    0.7078799922D+00
    0.2642322609D+00
$ f-type functions
    2    0    0
    0.2646367975D+01
    0.1074810140D+01

a 10
$ Ne  (Neon)
$ s-type functions
   14    0    0
    0.1802823315D+06
    0.3241625028D+05
    0.7148523172D+04
    0.1880536098D+04
    0.5740195219D+03
    0.1977512079D+03
    0.7478714799D+02
    0.3020076847D+02
    0.1266660018D+02
    0.5366869400D+01
    0.2234440217D+01
    0.8891418459D+00
    0.3289241866D+00
    1.100299380E-01
$ p-type functions
    9    0    0
    0.3066134270D+03
    0.7607344420D+02
    0.2338734337D+02
    0.8392996228D+01
    0.3312256097D+01
    0.1354203567D+01
    0.5403555098D+00
    0.1982408821D+00
    6.299517487E-02
$ d-type functions
    3    0    0
    0.5366869400D+01
    0.8891418459D+00
    0.3289241866D+00
$ f-type functions
    2    0    0
    0.3312256097D+01
    0.1354203567D+01

a 11
$ Na  (Sodium)
$ s-type functions
   18    0    0
    0.5078735213D+06
    0.9844394995D+05
    0.2248668455D+05
    0.5944388514D+04
    0.1785980585D+04
    0.5989305891D+03
    0.2201653120D+03
    0.8712371013D+02
    0.3644863924D+02
    0.1583165052D+02
    0.7011539944D+01
    0.3109463045D+01
    0.1356077723D+01
    0.5711542124D+00
    0.2281572288D+00
    0.8489254518D-01
    0.2889360783D-01
    8.834323880E-03
$ p-type functions
   11    0    0
    0.4265798451D+03
    0.1074473612D+03
    0.3318129267D+02
    0.1191264403D+02
    0.4714715981D+01
    0.1950520892D+01
    0.7998500356D+00
    0.3082794769D+00
    1.058946289E-01
    3.074055601E-02
    7.151105113E-03
$ d-type functions
    3    0    0
    0.5711542124D+00
    0.8489254518D-01
    0.2889360783D-01
$ f-type functions
    2    0    3
    1.058946289E-01
    3.074055601E-02

a 12
$ Mg  (Magnesium)
$ s-type functions
   18    0    0
    0.6593138504D+06
    0.1249217045D+06
    0.2797792845D+05
    0.7274934391D+04
    0.2157160199D+04
    0.7164393448D+03
    0.2617725413D+03
    0.1033523371D+03
    0.4330838470D+02
    0.1891834153D+02
    0.8461696581D+01
    0.3806265395D+01
    0.1691265680D+01
    0.7291211169D+00
    0.2995480578D+00
    0.1151903905D+00
    0.4072422461D-01
    1.300110148E-02
$ p-type functions
   11    0    0
    0.5718718481D+03
    0.1422157526D+03
    0.4376487142D+02
    0.1577219263D+02
    0.6299505319D+01
    0.2638932461D+01
    0.1097278964D+01
    0.4285803715D+00
    1.488104540E-01
    4.346903938E-02
    1.010954423E-02
$ d-type functions
    3    0    0
    0.2995480578D+00
    0.1151903905D+00
    0.4072422461D-01
$ f-type functions
    2    0    0
    1.488104540E-01
    4.346903938E-02

a 13
$ Al  (Aluminium)
$ s-type functions
   18    0    0
    0.8508864927D+06
    0.1645339079D+06
    0.3732306116D+05
    0.9767921733D+04
    0.2900648918D+04
    0.9612165820D+03
    0.3495790868D+03
    0.1372248438D+03
    0.5718052907D+02
    0.2487463557D+02
    0.1111023966D+02
    0.5010871687D+01
    0.2244353698D+01
    0.9817987924D+00
    0.4125455164D+00
    0.1637587236D+00
    0.6039280808D-01
    2.035069372E-02
$ p-type functions
   12    0    0
    0.9399011173D+03
    0.2469430226D+03
    0.7717587377D+02
    0.2766248351D+02
    0.1096428243D+02
    0.4633437490D+01
    0.2012866940D+01
    0.8667026114D+00
    0.3566342415D+00
    0.1352161242D+00
    0.4554503646D-01
    1.314060519E-02
$ d-type functions
    3    0    0
    0.4125455164D+00
    0.1637587236D+00
    0.6039280808D-01
$ f-type functions
    2    0    0
    0.3566342415D+00
    0.1352161242D+00

a 14
$ Si  (Silicon)
$ s-type functions
   18    0    0
    0.1041736227D+07
    0.2066248316D+06
    0.4766236857D+05
    0.1259113551D+05
    0.3751268508D+04
    0.1241204057D+04
    0.4491462831D+03
    0.1750410174D+03
    0.7234808648D+02
    0.3123038061D+02
    0.1386495038D+02
    0.6234160553D+01
    0.2795658202D+01
    0.1231301469D+01
    0.5245015329D+00
    0.2127938012D+00
    0.8097087576D-01
    2.845667539E-02
$ p-type functions
   12    0    0
    0.1052992020D+04
    0.2869450140D+03
    0.9111923786D+02
    0.3270024732D+02
    0.1286214286D+02
    0.5377602827D+01
    0.2317762814D+01
    0.9987249531D+00
    0.4172642946D+00
    0.1639293547D+00
    0.5873191849D-01
    1.861038545E-02
$ d-type functions
    3    0    0
    0.5245015329D+00
    0.2127938012D+00
    0.8097087576D-01
$ f-type functions
    2   0    0
    0.4172642946D+0
    0.1639293547D+00

a 15
$ P  (Phosphorus)
$ s-type functions
   18    0    0
    0.1401008664D+07
    0.2683663158D+06
    0.6027310441D+05
    0.1561716059D+05
    0.4593440933D+04
    0.1509059369D+04
    0.5448553649D+03
    0.2127342604D+03
    0.8837909100D+02
    0.3844077147D+02
    0.1722422606D+02
    0.7822885640D+01
    0.3543630854D+01
    0.1575283707D+01
    0.6761958283D+00
    0.2757808957D+00
    0.1051497970D+00
    3.687906105E-02
$ p-type functions
   12    0    0
    0.1292879343D+04
    0.3473577923D+03
    0.1096425505D+03
    0.3936990343D+02
    0.1557158450D+02
    0.6568778289D+01
    0.2861671915D+01
    0.1246633006D+01
    0.5258247759D+00
    0.2079348174D+00
    0.7464440016D-01
    2.355326934E-02
$ d-type functions
    3    0    0
    0.6761958283D+00
    0.2757808957D+00
    0.1051497970D+00
$ f-type functions
    2    0    0
    0.5258247759D+00
    0.2079348174D+00

a 16
$ S  (Sulfur)
$ s-type functions
   18    0    0
    0.1857646306D+07
    0.3433277728D+06
    0.7497800436D+05
    0.1902323907D+05
    0.5513245330D+04
    0.1794523087D+04
    0.6449948932D+03
    0.2516955935D+03
    0.1048464364D+03
    0.4583920496D+02
    0.2068104290D+02
    0.9466868973D+01
    0.4323002476D+01
    0.1936227593D+01
    0.8363070230D+00
    0.3424996376D+00
    0.1307633800D+00
    4.576046447E-02
$ p-type functions
   12    0    0
    0.1602379237D+04
    0.4236427076D+03
    0.1322829424D+03
    0.4720826562D+02
    0.1863299782D+02
    0.7871152237D+01
    0.3443699000D+01
    0.1510023659D+01
    0.6421765112D+00
    0.2563170995D+00
    0.9291667166D-01
    2.960349673E-02
$ d-type functions
    3    0    0
    0.8363070230D+00
    0.3424996376D+00
    0.1307633800D+00
$ f-type functions
    2   0    0
    0.6421765112D+00
    0.2563170995D+00

a 17
$ Cl (Chlorine)
$ s-type functions
   18    0    0
    0.2306308571D+07
    0.4200236569D+06
    0.9070111413D+05
    0.2282595349D+05
    0.6579873975D+04
    0.2135371634D+04
    0.7668166146D+03
    0.2994791660D+03
    0.1250240828D+03
    0.5483623198D+02
    0.2483609451D+02
    0.1141657091D+02
    0.5235035538D+01
    0.2353586019D+01
    0.1019675320D+01
    0.4184176882D+00
    0.1598340721D+00
    5.586435620E-02
$ s-type functions
   12    0    0
    0.1904307123D+04
    0.4977987037D+03
    0.1542742804D+03
    0.5483032400D+02
    0.2161723416D+02
    0.9145258592D+01
    0.4015807796D+01
    0.1770497952D+01
    0.7581026896D+00
    0.3049546510D+00
    0.1114760617D+00
    3.582049820E-02
$ d-type functions
    3    0    0
    0.1019675320D+01
    0.4184176882D+00
    0.1598340721D+00
$ f-type functions
    2    0    0
    0.7581026896D+00
    0.3049546510D+00

a 18
$ Ar (Argon)
$ s-type functions
   18    0    0
    0.2887382860D+07
    0.5135531376D+06
    0.1087658489D+06
    0.2695137567D+05
    0.7677248531D+04
    0.2470140198D+04
    0.8820313260D+03
    0.3434376324D+03
    0.1432742952D+03
    0.6292167421D+02
    0.2858241434D+02
    0.1319529991D+02
    0.6082980117D+01
    0.2751346997D+01
    0.1199668449D+01
    0.4954719471D+00
    0.1904469092D+00
    6.693925498E-02
$ p-type functions
   12    0    0
    0.2231473935D+04
    0.5751125402D+03
    0.1768451416D+03
    0.6268911757D+02
    0.2475308643D+02
    0.1051923576D+02
    0.4648749012D+01
    0.2064260677D+01
    0.8899158897D+00
    0.3598892005D+00
    0.1319178457D+00
    4.234797220E-02
$ d-type functions
    3    0    0
    0.1199668449D+01
    0.4954719471D+00
    0.1904469092D+00
$ f-type functions
    2    0    0
    0.8899158897D+00
    0.3598892005D+00

a 19
$ K (Potassium)
$ s-type functions
   21    0    0
    0.4699765660D+07
    0.9160181493D+06
    0.2063930982D+06
    0.5304715610D+05
    0.1534678866D+05
    0.4931442996D+04
    0.1736777752D+04
    0.6615167256D+03
    0.2688910769D+03
    0.1150968818D+03
    0.5119351610D+02
    0.2334765248D+02
    0.1077360303D+02
    0.4963417788D+01
    0.2252762654D+01
    0.9939794637D+00
    0.4207066542D+00
    0.1685520246D+00
    0.6307449990D-01
    0.2175462167D-01
    6.824011629E-03
$ p-type functions
   14    0    0
    0.2717460133D+04
    0.7037772910D+03
    0.2160686772D+03
    0.7621790101D+02
    0.2994021219D+02
    0.1269432440D+02
    0.5630477813D+01
    0.2532129783D+01
    0.1119066342D+01
    0.4710629843D+00
    0.1830541203D+00
    6.364752692E-02
    1.919151078E-02
    4.863920998E-03
$ d-type functions
    7    0    0
    0.2252762654D+01
    0.9939794637D+00
    0.4207066542D+00
    0.1685520246D+00
    0.6307449990D-01
    0.2175462167D-01
    6.824011629E-03
$ f-type functions
    2    0    0
    6.364752692E-02
    1.919151078E-02

a 20
$ Ca (Calcium)
$ s-type functions
   21    0    0
    0.6167611977D+07
    0.1172351639D+07
    0.2583452184D+06
    0.6512877561D+05
    0.1853547091D+05
    0.5876528279D+04
    0.2048107766D+04
    0.7743330874D+03
    0.3133820669D+03
    0.1339738525D+03
    0.5970267706D+02
    0.2736677929D+02
    0.1273321202D+02
    0.5934237449D+01
    0.2733586425D+01
    0.1228202309D+01
    0.5311344762D+00
    0.2181548287D+00
    0.8398064266D-01
    0.2990032127D-01
    9.715901083E-03
$ p-type functions
   14    0    0
    0.3362667496D+04
    0.8600593635D+03
    0.2620657079D+03
    0.9215441703D+02
    0.3622707224D+02
    0.1542227230D+02
    0.6887291636D+01
    0.3125507059D+01
    0.1396211875D+01
    0.5947410715D+00
    0.2340115121D+00
    8.238841177E-02
    2.514210195E-02
    6.442145171E-03
$ d-type functions
    7    0    0
    0.2733586425D+01
    0.1228202309D+01
    0.5311344762D+00
    0.2181548287D+00
    0.8398064266D-01
    0.2990032127D-01
    9.715901083E-03
$ f-type functions
    2    0    0
    0.2340115121D+00
    8.238841177E-02

a 31
$ Ga (Gallium)
$ s-type functions
   21    0    0
    0.2146477222D+08
    0.3806002098D+07
    0.7939660559D+06
    0.1919881395D+06
    0.5301952049D+05
    0.1647538233D+05
    0.5675745288D+04
    0.2135734984D+04
    0.8648848176D+03
    0.3713684562D+03
    0.1665854081D+03
    0.7691366156D+02
    0.3601255885D+02
    0.1684759129D+02
    0.7758975458D+01
    0.3465796346D+01
    0.1479391712D+01
    0.5945579399D+00
    0.2216590276D+00
    0.7552770395D-01
    2.317427403E-02
$ p-type functions
   16    0    0
    0.3707167265D+05
    0.8591587014D+04
    0.2391029607D+04
    0.7780795584D+03
    0.2882953851D+03
    0.1184331143D+03
    0.5252638642D+02
    0.2449051719D+02
    0.1168911384D+02
    0.5561290227D+01
    0.2568189195D+01
    0.1120941873D+01
    0.4502885837D+00
    0.1621054764D+00
    0.5092728057D-01
    1.359554043E-02
$ d-type functions
   11    0    0
    0.3822875265D+03
    0.1192421349D+03
    0.4406962293D+02
    0.1841611469D+02
    0.8303952978D+01
    0.3855485323D+01
    0.1758974885D+01
    0.7524986815D+00
    0.2880689683D+00
    9.416964848E-02
    2.508581806E-02
$ f-type functions
    2    0    0
    0.4502885837D+00
    0.1621054764D+00

a 32
$ Ge (Germanium)
$ s-type functions
   21    0    0
    0.2346339765D+08
    0.4210775914D+07
    0.8857516295D+06
    0.2152954942D+06
    0.5961089231D+05
    0.1853440104D+05
    0.6379524214D+04
    0.2396345179D+04
    0.9684035278D+03
    0.4150532333D+03
    0.1859885642D+03
    0.8590100276D+02
    0.4031199833D+02
    0.1894912117D+02
    0.8795428867D+01
    0.3974044450D+01
    0.1723100952D+01
    0.7067821562D+00
    0.2703658490D+00
    0.9508325538D-01
    3.030656769E-02
$ p-type functions
   16    0    0
    0.3874379291D+05
    0.9214618013D+04
    0.2601662443D+04
    0.8510975202D+03
    0.3148609680D+03
    0.1285659042D+03
    0.5655312766D+02
    0.2615577807D+02
    0.1241409920D+02
    0.5901408651D+01
    0.2742492403D+01
    0.1216020234D+01
    0.5021091677D+00
    0.1884403225D+00
    0.6273706861D-01
    1.808446472E-02
$ d-type functions
   11    0    3
    0.4376137538D+03
    0.1420141155D+03
    0.5325348157D+02
    0.2221536806D+02
    0.9925699107D+01
    0.4572817359D+01
    0.2091389075D+01
    0.9141703156D+00
    0.3676831836D+00
    1.310049977E-01
    3.980911069E-02
$ d-type functions
    2    0    0
    0.5021091677D+00
    0.1884403225D+00

a 33
$ As (Arsenic)
$ s-type functions
   21    0    0
    0.2507603647D+08
    0.4545160790D+07
    0.9632006463D+06
    0.2353525092D+06
    0.6539022819D+05
    0.2037305811D+05
    0.7019502686D+04
    0.2637670933D+04
    0.1065998097D+04
    0.4569526401D+03
    0.2048907237D+03
    0.9476918483D+02
    0.4459263492D+02
    0.2105075443D+02
    0.9831915421D+01
    0.4480556314D+01
    0.1964746312D+01
    0.8175591044D+00
    0.3183665047D+00
    0.1144164613D+00
    3.742484275E-02
$ p-type functions
   16    0    0
    0.4485871697D+05
    0.1054333696D+05
    0.2943265054D+04
    0.9528886454D+03
    0.3493476787D+03
    0.1416178333D+03
    0.6198175149D+02
    0.2859808814D+02
    0.1358247314D+02
    0.6483818501D+01
    0.3037626869D+01
    0.1363738262D+01
    0.5728779283D+00
    0.2198715620D+00
    0.7528238709D-01
    2.245310933E-02
$ d-type functions
   11    0    0
    0.4884350764D+03
    0.1567389757D+03
    0.5861951313D+02
    0.2456329942D+02
    0.1108650710D+02
    0.5181441135D+01
    0.2410673752D+01
    0.1073353065D+01
    0.4396907233D+00
    1.593077102E-01
    4.907895733E-02
$ f-type functions
    2    0    0
    0.5728779283D+00
    0.2198715620D+00

a 34
$ Se (Selenium)
$ s-type functions
   21    0    0
    0.2547734595D+08
    0.4769941514D+07
    0.1035623699D+07
    0.2573885559D+06
    0.7228415083D+05
    0.2264288710D+05
    0.7809507685D+04
    0.2927432704D+04
    0.1177307369D+04
    0.5014189618D+03
    0.2232481473D+03
    0.1025697892D+03
    0.4800249624D+02
    0.2258859463D+02
    0.1055027796D+02
    0.4827876615D+01
    0.2136654315D+01
    0.9027478804D+00
    0.3594355861D+00
    0.1331270534D+00
    4.527625414E-02
$ p-type functions
   16    0    0
    0.4943465299D+05
    0.1158809701D+05
    0.3222571469D+04
    0.1038737899D+04
    0.3791626615D+03
    0.1531314857D+03
    0.6685377844D+02
    0.3082571293D+02
    0.1466659140D+02
    0.7035214281D+01
    0.3323997750D+01
    0.1511410895D+01
    0.6461688133D+00
    0.2537781559D+00
    0.8945620322D-01
    2.765144604E-02
$ d-type functions
   11    0    0
    0.5636311947D+03
    0.1796903430D+03
    0.6725756557D+02
    0.2835351201D+02
    0.1291470554D+02
    0.6097287998D+01
    0.2862372047D+01
    0.1281785188D+01
    0.5252509297D+00
    1.889484988E-01
    5.724106659E-02
$ f-type functions
    2    0    0
    0.6461688133D+00
    0.2537781559D+00

a 35
$ Br (Bromine)
$ s-type functions
   21    0    0
    0.2873735452D+08
    0.5301640876D+07
    0.1138418835D+07
    0.2807660409D+06
    0.7848023848D+05
    0.2453419277D+05
    0.8464502694D+04
    0.3180327388D+04
    0.1284119410D+04
    0.5498252541D+03
    0.2463497583D+03
    0.1139751766D+03
    0.5373058575D+02
    0.2546880317D+02
    0.1197825768D+02
    0.5515684434D+01
    0.2453851674D+01
    0.1040789335D+01
    0.4153033945D+00
    0.1538433548D+00
    5.220656370E-02
$ p-type functions
   16    0    0
    0.5765117752D+05
    0.1329418282D+05
    0.3647328154D+04
    0.1163040464D+04
    0.4210839335D+03
    0.1690999364D+03
    0.7358108895D+02
    0.3389097298D+02
    0.1614150370D+02
    0.7765923998D+01
    0.3687045876D+01
    0.1687513565D+01
    0.7273549464D+00
    0.2884184109D+00
    0.1027836624D+00
    3.215857447E-02
$ d-type functions
   11    0    0
    0.6393042782D+03
    0.1979354013D+03
    0.7325532968D+02
    0.3094884467D+02
    0.1425373548D+02
    0.6834103707D+01
    0.3257561530D+01
    0.1474183208D+01
    0.6048499351D+00
    2.148675044E-01
    6.311176715E-02
$ f-type functions
    2    0    0
    0.7273549464D+00
    0.2884184109D+00

a 36
$ Kr (Krypton)
$ s-type functions
   21    0    0
    0.2955132182D+08
    0.5509208014D+07
    0.1192860117D+07
    0.2960878478D+06
    0.8316201300D+05
    0.2608827578D+05
    0.9022447468D+04
    0.3395506589D+04
    0.1372551508D+04
    0.5882192206D+03
    0.2638024875D+03
    0.1222053740D+03
    0.5771864059D+02
    0.2743461582D+02
    0.1295332612D+02
    0.5996612321D+01
    0.2686677450D+01
    0.1149880211D+01
    0.4640446937D+00
    0.1742929381D+00
    6.013885683E-02
$ p-type functions
   16    0    0
    0.6893155533D+05
    0.1537097205D+05
    0.4113976190D+04
    0.1289759969D+04
    0.4622236726D+03
    0.1847996476D+03
    0.8043873828D+02
    0.3720094828D+02
    0.1783926320D+02
    0.8656522269D+01
    0.4148232747D+01
    0.1915778966D+01
    0.8321465149D+00
    0.3317689989D+00
    0.1184848721D+00
    3.699053368E-02
$ d-type functions
   11    0    0
    0.7149516071D+03
    0.2178207443D+03
    0.8008411575D+02
    0.3386021072D+02
    0.1568919361D+02
    0.7591906507D+01
    0.3656048197D+01
    0.1669765081D+01
    0.6892119633D+00
    2.450054694E-01
    7.148186254E-02
$ f-type functions
    2    0    0
    0.8321465149D+00
    0.3317689989D+00

a 37
$ Rb (Rubidium)
$ s-type functions
   25    0    0
    0.4396645496D+08
    0.9550509958D+07
    0.2325769871D+07
    0.6294796174D+06
    0.1877202159D+06
    0.6114973035D+05
    0.2157107868D+05
    0.8169259319D+04
    0.3292810149D+04
    0.1400437006D+04
    0.6230358398D+03
    0.2874449832D+03
    0.1363415968D+03
    0.6591338951D+02
    0.3219809877D+02
    0.1575570397D+02
    0.7656602222D+01
    0.3663234607D+01
    0.1710658993D+01
    0.7729864951D+00
    0.3350655715D+00
    0.1381264436D+00
    0.5368496400D-01
    0.1950280157D-01
    6.565223641E-03
$ s-type functions
   18    0    0
    0.7450350679D+05
    0.1755121984D+05
    0.4859178813D+04
    0.1548703397D+04
    0.5566064407D+03
    0.2209671032D+03
    0.9491421207D+02
    0.4320996482D+02
    0.2042257180D+02
    0.9816024075D+01
    0.4699852997D+01
    0.2195741555D+01
    0.9805082836D+00
    0.4099389871D+00
    0.1571845668D+00
    5.414372301E-02
    1.641189287E-02
    4.288114648E-03
$ d-type functions
   12    0    0
    0.7823764331D+03
    0.2464430426D+03
    0.9180484977D+02
    0.3880195750D+02
    0.1785135904D+02
    0.8576483584D+01
    0.4128176449D+01
    0.1909892606D+01
    0.8148019050D+00
    3.075234271E-01
    9.850950720E-02
    2.569464054E-02
$ f-type functions
    2    0    0
    0.1571845668D+00
    5.414372301E-02

a 38
$ Sr (Strontium)
$ s-type functions
   25    0    0
    0.4749523842D+08
    0.1001824303D+08
    0.2385373378D+07
    0.6352931791D+06
    0.1875317220D+06
    0.6079777974D+05
    0.2145076733D+05
    0.8161496225D+04
    0.3318167308D+04
    0.1428426917D+04
    0.6451767745D+03
    0.3029633425D+03
    0.1465621430D+03
    0.7237750338D+02
    0.3615473347D+02
    0.1810240218D+02
    0.9002154003D+01
    0.4405807890D+01
    0.2102825662D+01
    0.9698605161D+00
    0.4283248722D+00
    0.1794837016D+00
    0.7071216838D-01
    0.2595436521D-01
    8.794344848E-03
$ p-type functions
   18    0    0
    0.9248506952D+05
    0.2099366785D+05
    0.5650735468D+04
    0.1765141780D+04
    0.6262823554D+03
    0.2470214824D+03
    0.1060061930D+03
    0.4844151548D+02
    0.2307024333D+02
    0.1120708332D+02
    0.5434968109D+01
    0.2575273592D+01
    0.1166889483D+01
    0.4948505473D+00
    0.1922269894D+00
    6.694353702E-02
    2.045572746E-02
    5.367736485E-03
$ d-type functions
   12    0    0
    0.8350474388D+03
    0.2562549638D+03
    0.9437305702D+02
    0.3985744126D+02
    0.1844707515D+02
    0.8940738373D+01
    0.4336287609D+01
    0.2011095305D+01
    0.8522915066D+00
    3.153956224E-01
    9.738817112E-02
    2.397788449E-02
$ d-type functions
    2    0    0
    0.1922269894D+00
    6.694353702E-02

a 49
$ In (Indium)
$ s-type functions
   25    0    0
    0.1360416569D+09
    0.3120299726D+08
    0.7907833537D+07
    0.2198260357D+07
    0.6654029765D+06
    0.2177198120D+06
    0.7644381632D+05
    0.2859180456D+05
    0.1130886886D+05
    0.4695682908D+04
    0.2031907566D+04
    0.9096164853D+03
    0.4182014030D+03
    0.1960239040D+03
    0.9299349444D+02
    0.4432407523D+02
    0.2107142854D+02
    0.9918341448D+01
    0.4588793430D+01
    0.2071552461D+01
    0.9058471825D+00
    0.3808895974D+00
    0.1528804863D+00
    0.5814834627D-01
    2.080552346E-02
$ p-type functions
   19    0    0
    0.5591478498D+06
    0.1151796605D+06
    0.2824610798D+05
    0.8089057368D+04
    0.2653484098D+04
    0.9779961166D+03
    0.3972671296D+03
    0.1744519344D+03
    0.8123429118D+02
    0.3934560646D+02
    0.1944326202D+02
    0.9615698640D+01
    0.4668250831D+01
    0.2182287377D+01
    0.9635558881D+00
    0.3941593966D+00
    0.1465276750D+00
    0.4855601380D-01
    1.406905026E-02
$ d-type functions
   14    0    0
    0.2006986894D+04
    0.6679910901D+03
    0.2521736719D+03
    0.1054494345D+03
    0.4769981661D+02
    0.2279447565D+02
    0.1123816612D+02
    0.5582474313D+01
    0.2728575441D+01
    0.1281550268D+01
    0.5648566870D+00
    0.2281688498D+00
    8.249020496E-02
    2.606686872E-02
$ f-type functions
    2    0    0
    0.1465276750D+00
    0.4855601380D-01

a 50
$ Sn (Tin)
$ s-type functions
   25    0    0
    0.1340144900D+09
    0.3053497229D+08
    0.7703796987D+07
    0.2136266586D+07
    0.6462955642D+06
    0.2117453120D+06
    0.7457360276D+05
    0.2802379386D+05
    0.1115375266D+05
    0.4667122020D+04
    0.2037948285D+04
    0.9217959837D+03
    0.4287023895D+03
    0.2034877306D+03
    0.9785061853D+02
    0.4731662244D+02
    0.2283865387D+02
    0.1092233935D+02
    0.5137253739D+01
    0.2358839259D+01
    0.1049541095D+01
    0.4491755531D+00
    0.1835397465D+00
    0.7107605064D-01
    2.589270269E-02
$ p-type functions
   19    0    0
    0.6762413707D+06
    0.1354631224D+06
    0.3247408256D+05
    0.9135160833D+04
    0.2956827847D+04
    0.1079775456D+04
    0.4362198947D+03
    0.1911653283D+03
    0.8910692613D+02
    0.4331910847D+02
    0.2153675690D+02
    0.1073694888D+02
    0.5263180741D+01
    0.2487422383D+01
    0.1111352120D+01
    0.4602796276D+00
    0.1732713605D+00
    0.5813448311D-01
    1.704550523E-02
$ d-type functions
   14    0    0
    0.2215268138D+04
    0.7292441221D+03
    0.2741500965D+03
    0.1148220506D+03
    0.5226804114D+02
    0.2522747471D+02
    0.1259477938D+02
    0.6345110345D+01
    0.3146822332D+01
    0.1498795214D+01
    0.6688088349D+00
    0.2727746046D+00
    9.919749337E-02
    3.137941847E-02
$ f-type functions
    2    0    0
    0.1732713605D+00
    0.5813448311D-01

a 51
$ Sb (Antimony)
$ s-type functions
   25    0    0
    0.1295302772D+09
    0.2943456970D+08
    0.7421610802D+07
    0.2060663437D+07
    0.6253147567D+06
    0.2058198843D+06
    0.7292683045D+05
    0.2760660630D+05
    0.1108099341D+05
    0.4680569302D+04
    0.2064844206D+04
    0.9441887944D+03
    0.4441479429D+03
    0.2133084430D+03
    0.1038040579D+03
    0.5079966277D+02
    0.2481200480D+02
    0.1200415876D+02
    0.5709325037D+01
    0.2649325304D+01
    0.1190412846D+01
    0.5140271260D+00
    0.2116970977D+00
    0.8252746786D-01
    3.022394871E-02
$ p-type functions
   19    0    0
    0.7986275868D+06
    0.1570414806D+06
    0.3705584177D+05
    0.1028741136D+05
    0.3294560916D+04
    0.1193344630D+04
    0.4793425941D+03
    0.2093499446D+03
    0.9747231052D+02
    0.4743579086D+02
    0.2365823803D+02
    0.1185618336D+02
    0.5853674484D+01
    0.2791696952D+01
    0.1260953038D+01
    0.5288778514D+00
    0.2019633507D+00
    0.6884705490D-01
    2.054133527E-02
$ d-type functions
   14    0    0
    0.2473016418D+04
    0.7985048621D+03
    0.2973300392D+03
    0.1243452935D+03
    0.5688109362D+02
    0.2771872365D+02
    0.1401405787D+02
    0.7159103713D+01
    0.3598952819D+01
    0.1733944076D+01
    0.7797477602D+00
    0.3187513142D+00
    1.153578925E-01
    3.599637815E-02
$ f-type functions
    2    0    0
    0.2019633507D+00
    0.6884705490D-01

a 52
$ Te (Tellurium)
$ s-type functions
   25    0    0
    0.1276365898D+09
    0.2882924968D+08
    0.7248573623D+07
    0.2012872853D+07
    0.6125029860D+06
    0.2026336946D+06
    0.7231197223D+05
    0.2761768978D+05
    0.1120022095D+05
    0.4785325033D+04
    0.2137102771D+04
    0.9898103561D+03
    0.4717095896D+03
    0.2294970192D+03
    0.1130947723D+03
    0.5600859203D+02
    0.2765648162D+02
    0.1350992254D+02
    0.6477478040D+01
    0.3024403323D+01
    0.1364387200D+01
    0.5900424327D+00
    0.2426945578D+00
    0.9420013403D-01
    3.423270359E-02
$ p-type functions
   19    0    0
    0.8944391949D+06
    0.1750021894D+06
    0.4105967692D+05
    0.1133014438D+05
    0.3606381910D+04
    0.1298652115D+04
    0.5188803956D+03
    0.2256126811D+03
    0.1047008106D+03
    0.5086222551D+02
    0.2536693152D+02
    0.1273902708D+02
    0.6317842817D+01
    0.3034828044D+01
    0.1384843066D+01
    0.5887578601D+00
    0.2287236353D+00
    0.7963280729D-01
    2.436958570E-02
$ d-type functions
   14    0    0
    0.2704808203D+04
    0.8545813279D+03
    0.3141166272D+03
    0.1306519370D+03
    0.5981291668D+02
    0.2931535167D+02
    0.1496177212D+02
    0.7734381009D+01
    0.3939031806D+01
    0.1922390497D+01
    0.8744776855D+00
    0.3606431188D+00
    1.311581146E-01
    4.091363593E-02
$ f-type functions
    2    0    0
    0.2287236353D+00
    0.7963280729D-01

a 53
$ I (Iodine)
$ s-type functions
   25    0    0
    0.1327847713D+09
    0.2976604055D+08
    0.7443379215D+07
    0.2059716460D+07
    0.6256693670D+06
    0.2069638258D+06
    0.7395508406D+05
    0.2831897996D+05
    0.1152749913D+05
    0.4948259317D+04
    0.2221987472D+04
    0.1035415121D+04
    0.4966873314D+03
    0.2433096233D+03
    0.1207410793D+03
    0.6021189919D+02
    0.2993319280D+02
    0.1471563969D+02
    0.7096963552D+01
    0.3330774803D+01
    0.1509069264D+01
    0.6547510823D+00
    0.2698723337D+00
    0.1048256426D+00
    3.806410928E-02
$ p-type functions
   19    0    0
    0.1025543227D+07
    0.1962650178D+06
    0.4524381251D+05
    0.1231738453D+05
    0.3882723431D+04
    0.1389404516D+04
    0.5533639840D+03
    0.2404909003D+03
    0.1118169453D+03
    0.5453225506D+02
    0.2734965111D+02
    0.1382987531D+02
    0.6913031265D+01
    0.3349023548D+01
    0.1541639916D+01
    0.6611171117D+00
    0.2589525534D+00
    0.9082888579D-01
    2.797083338E-02
$ d-type functions
   14    0    0
    0.2981484183D+04
    0.9280885166D+03
    0.3380392523D+03
    0.1400236248D+03
    0.6411026260D+02
    0.3153417388D+02
    0.1619565918D+02
    0.8441403782D+01
    0.4339754890D+01
    0.2138877023D+01
    0.9822275744D+00
    0.4084884003D+00
    1.495285909E-01
    4.682537506E-02
$ f-type functions
    2    0    0
    0.2589525534D+00
    0.9082888579D-01

a 54
$ Xe (Xenon)
$ s-type functions
   25    0    0
    0.1276178526D+09
    0.2836095325D+08
    0.7057147698D+07
    0.1949903451D+07
    0.5932654448D+06
    0.1971122292D+06
    0.7092236068D+05
    0.2740529111D+05
    0.1127830426D+05
    0.4902164375D+04
    0.2231737624D+04
    0.1055324765D+04
    0.5140358156D+03
    0.2557651754D+03
    0.1289159790D+03
    0.6527786249D+02
    0.3293028277D+02
    0.1641239203D+02
    0.8014412979D+01
    0.3802519878D+01
    0.1738392080D+01
    0.7594111495D+00
    0.3143661109D+00
    0.1222926964D+00
    4.433512029E-02
$ p-type functions
   19    0    0
    0.1287448455D+07
    0.2364891945D+06
    0.5273806187D+05
    0.1398884252D+05
    0.4324117532D+04
    0.1526105762D+04
    0.6024993024D+03
    0.2606913251D+03
    0.1211178258D+03
    0.5919899705D+02
    0.2982351090D+02
    0.1517241332D+02
    0.7636869679D+01
    0.3726097825D+01
    0.1726571727D+01
    0.7444230926D+00
    0.2925992639D+00
    0.1027207407D+00
    3.155643379E-02
$ d-type functions
   14    0    0
    0.3097255048D+04
    0.9477812562D+03
    0.3430448212D+03
    0.1424617446D+03
    0.6584811126D+02
    0.3286087270D+02
    0.1717507347D+02
    0.9120001039D+01
    0.4772665304D+01
    0.2387755817D+01
    0.1107834074D+01
    0.4623900005D+00
    1.684162877E-01
    5.192717808E-02
$ f-type functions
    2    0    0
    0.7444230926D+00
    0.2925992639D+00

a 55
$ Cs (Caesium)
$ s-type functions
   29    0    0
    0.1254817154D+09
    0.3358065874D+08
    0.9703515127D+07
    0.3013016927D+07
    0.1000479423D+07
    0.3535496011D+06
    0.1323212639D+06
    0.5219723810D+05
    0.2159760026D+05
    0.9328354914D+04
    0.4185503488D+04
    0.1941489008D+04
    0.9265486797D+03
    0.4527402654D+03
    0.2254130583D+03
    0.1138045403D+03
    0.5798186360D+02
    0.2966731970D+02
    0.1517118521D+02
    0.7716444953D+01
    0.3884839355D+01
    0.1926586060D+01
    0.9366229733D+00
    0.4442257588D+00
    0.2045534018D+00
    0.9100708580D-01
    0.3893236073D-01
    0.1593730176D-01
    0.00621282149157435
$ p-type functions
   22    0    0
    0.2715678233D+07
    0.5059545361D+06
    0.1125811516D+06
    0.2941638852D+05
    0.8874235597D+04
    0.3039057760D+04
    0.1161613940D+04
    0.4872456825D+03
    0.2205189776D+03
    0.1058776248D+03
    0.5302383327D+02
    0.2723298374D+02
    0.1410343720D+02
    0.7241171130D+01
    0.3624058634D+01
    0.1738331679D+01
    0.7857231726D+00
    0.3290443430D+00
    0.1255265835D+00
    0.0428905745689165
    0.0129056938320073
    0.00336234793844665
$ d-type functions
   15    0    0
    0.3023377050D+04
    0.1071445921D+04
    0.4182923131D+03
    0.1771666925D+03
    0.8017476940D+02
    0.3817751813D+02
    0.1883878446D+02
    0.9487114841D+01
    0.4801892301D+01
    0.2405739131D+01
    0.1174906729D+01
    0.5508557335D+00
    0.244181559513207
    0.100783454569007
    0.038144145374542
$ f-type functions
    4    0    0
    0.3290443430D+00
    0.1255265835D+00
    0.0428905745689165
    0.0129056938320073

a 56
$ Ba (Barium)
$ s-type functions
   29    0    0
    0.1233356895D+09
    0.3265357616D+08
    0.9384366657D+07
    0.2912166101D+07
    0.9706641756D+06
    0.3456752393D+06
    0.1308334162D+06
    0.5235099690D+05
    0.2202884986D+05
    0.9696701102D+04
    0.4441464964D+04
    0.2105732717D+04
    0.1027921024D+04
    0.5139258693D+03
    0.2617762022D+03
    0.1351305444D+03
    0.7031942273D+02
    0.3669443466D+02
    0.1909998235D+02
    0.9864573618D+01
    0.5028529298D+01
    0.2516666641D+01
    0.1230090794D+01
    0.5840904945D+00
    0.2680151418D+00
    0.1182168740D+00
    0.4985919785D-01
    0.2000145112D-01
    0.00759159187540925
$ p-type functions
   22    0    0
    0.3072004370D+07
    0.5631485358D+06
    0.1236605722D+06
    0.3197485623D+05
    0.9570109339D+04
    0.3259252770D+04
    0.1241577762D+04
    0.5200516037D+03
    0.2354493420D+03
    0.1132632300D+03
    0.5690923122D+02
    0.2935896246D+02
    0.1528708889D+02
    0.7897631665D+01
    0.3979411490D+01
    0.1922439180D+01
    0.8753062852D+00
    0.3692351670D+00
    0.1418546365D+00
    0.0487914105440031
    0.0147694548909777
    0.00386784185465878
$ d-type functions
   15    0    0
    0.3433201819D+04
    0.1181835239D+04
    0.4515444054D+03
    0.1884176444D+03
    0.8449128073D+02
    0.4006480935D+02
    0.1976818409D+02
    0.9986530367D+01
    0.5082744467D+01
    0.2564539365D+01
    0.1262233064D+01
    0.5963215014D+00
    0.26608706595188
    0.110347140831019
    0.0418489026039111
$ f-type functions
    4    0    0
    0.3692351670D+00
    0.1418546365D+00
    0.0487914105440031
    0.0147694548909777

a 81
$ Tl (Thallium)
$ s-type functions
   29    0    0
    0.9673464245D+08
    0.2447392086D+08
    0.6897423933D+07
    0.2149319552D+07
    0.7350461624D+06
    0.2738398501D+06
    0.1103102693D+06
    0.4769154121D+05
    0.2196553269D+05
    0.1069758993D+05
    0.5468180342D+04
    0.2911932097D+04
    0.1603503980D+04
    0.9063127284D+03
    0.5218842715D+03
    0.3038976088D+03
    0.1776258449D+03
    0.1034378973D+03
    0.5956850726D+02
    0.3367333345D+02
    0.1854627601D+02
    0.9878645350D+01
    0.5050995610D+01
    0.2460732260D+01
    0.1133778882D+01
    0.4903857554D+00
    0.1976340022D+00
    0.7366626893D-01
    0.0252073810369406
$ p-type functions
   24    0    0
    0.1949917765D+08
    0.4404944806D+07
    0.1115413250D+07
    0.3138454383D+06
    0.9727339527D+05
    0.3292184017D+05
    0.1206144782D+05
    0.4741913586D+04
    0.1983171265D+04
    0.8746468566D+03
    0.4032596147D+03
    0.1926769374D+03
    0.9457607596D+02
    0.4727732977D+02
    0.2385932872D+02
    0.1205065558D+02
    0.6038427271D+01
    0.2975851517D+01
    0.1429836792D+01
    0.6639922498D+00
    0.2954298844D+00
    0.1248458903D+00
    0.4967478877D-01
    0.0184481703000252
$ d-type functions
   17    0    0
    0.1405058027D+05
    0.4948484992D+04
    0.1914763939D+04
    0.8027681993D+03
    0.3596366722D+03
    0.1697866828D+03
    0.8330595956D+02
    0.4189365638D+02
    0.2129546664D+02
    0.1079095069D+02
    0.5375673202D+01
    0.2596411759D+01
    0.1199081727D+01
    0.5221862880D+00
    0.2114806110D+00
    0.078550872944696
    0.0263896599324331
$ f-type functions
   12    0    0
    0.8178949149D+03
    0.3227338256D+03
    0.1406567301D+03
    0.6617381210D+02
    0.3284444662D+02
    0.1680848051D+02
    0.8668146133D+01
    0.4402463964D+01
    0.2152175900D+01
    0.9897206672D+00
    0.418447510484566
    0.158965677012252

a 82
$ Pb (Lead)
$ s-type functions
   29    0    0
    0.9766559788D+08
    0.2492401865D+08
    0.7083231833D+07
    0.2225114697D+07
    0.7669225852D+06
    0.2878720197D+06
    0.1168064451D+06
    0.5085389307D+05
    0.2357991710D+05
    0.1155823804D+05
    0.5944877497D+04
    0.3184686759D+04
    0.1763736467D+04
    0.1002338585D+04
    0.5802025163D+03
    0.3395469193D+03
    0.1994094019D+03
    0.1166508048D+03
    0.6746783020D+02
    0.3829510498D+02
    0.2117375704D+02
    0.1131960700D+02
    0.5807833504D+01
    0.2838683503D+01
    0.1311929266D+01
    0.5690692505D+00
    0.2299596788D+00
    0.8592919936D-01
    0.0294715486476947
$ p-type functions
   24    0    0
    0.2097268683D+08
    0.4750367993D+07
    0.1204321486D+07
    0.3388437580D+06
    0.1049055091D+06
    0.3543551337D+05
    0.1294853592D+05
    0.5075092741D+04
    0.2115478209D+04
    0.9298529258D+03
    0.4273276326D+03
    0.2035863129D+03
    0.9969581747D+02
    0.4975605493D+02
    0.2509316560D+02
    0.1267959429D+02
    0.6364957813D+01
    0.3147210886D+01
    0.1519834083D+01
    0.7107328855D+00
    0.3191217567D+00
    0.1364099551D+00
    0.5503959672D-01
    0.0207847029303348
$ d-type functions
   17    0    0
    0.1701396276D+05
    0.5801470812D+04
    0.2191227835D+04
    0.9034913278D+03
    0.4007907642D+03
    0.1885119663D+03
    0.9265265746D+02
    0.4689697310D+02
    0.2409183929D+02
    0.1237951276D+02
    0.6270697235D+01
    0.3085865809D+01
    0.1453976546D+01
    0.6464384239D+00
    0.2672739049D+00
    0.101278165465823
    0.0346637226764414
$ f-type functions
   12   0    0
    0.8792486719D+03
    0.3375784320D+03
    0.1445934732D+03
    0.6737642680D+02
    0.3330633205D+02
    0.1703254114D+02
    0.8786990400D+01
    0.4459469349D+01
    0.2171114862D+01
    0.9888109399D+00
    0.410817400399117
    0.151832157136595

a 83
$ Bi (Bismuth)
$ s-type functions
   29    0    0
    0.9672236216D+08
    0.2473776998D+08
    0.7052852105D+07
    0.2224745310D+07
    0.7706334065D+06
    0.2909431170D+06
    0.1188233475D+06
    0.5210382833D+05
    0.2434738687D+05
    0.1203346408D+05
    0.6243459192D+04
    0.3375179753D+04
    0.1886888644D+04
    0.1082714825D+04
    0.6329086937D+03
    0.3740829546D+03
    0.2218887963D+03
    0.1310944002D+03
    0.7656934553D+02
    0.4388220807D+02
    0.2449206867D+02
    0.1321315833D+02
    0.6838686572D+01
    0.3370267452D+01
    0.1569720587D+01
    0.6857840480D+00
    0.2789331660D+00
    0.1048338178D+00
    0.0361353138987043
$ p-type functions
   24    0    0
    0.2230908285D+08
    0.5031810346D+07
    0.1271357011D+07
    0.3567805069D+06
    0.1102591595D+06
    0.3720470163D+05
    0.1359064880D+05
    0.5328824228D+04
    0.2223622541D+04
    0.9790814762D+03
    0.4510184618D+03
    0.2155148252D+03
    0.1059148737D+03
    0.5307907583D+02
    0.2689465490D+02
    0.1366074702D+02
    0.6896653348D+01
    0.3431211171D+01
    0.1667981481D+01
    0.7855238138D+00
    0.3553378466D+00
    0.1530830768D+00
    0.6227390935D-01
    0.023717446826668
$ d-type functions
   17    0    0
    0.1836840890D+05
    0.6179576423D+04
    0.2315364400D+04
    0.9514873627D+03
    0.4223371455D+03
    0.1994057477D+03
    0.9862516771D+02
    0.5032213760D+02
    0.2608562248D+02
    0.1352893717D+02
    0.6913469643D+01
    0.3428055932D+01
    0.1624309375D+01
    0.7242827949D+00
    0.2993061955D+00
    0.11288621670046
    0.0382677878154802
$ f-type functions
   12    0    0
    0.9220304451D+03
    0.3405049904D+03
    0.1419706117D+03
    0.6507033728D+02
    0.3192200589D+02
    0.1632047067D+02
    0.8466880990D+01
    0.4339856611D+01
    0.2139938707D+01
    0.9883578045D+00
    0.41631958769178
    0.155722784239318

a 84
$ Po (Polonium)
$ s-type functions
   29    0    0
    0.9690275347D+08
    0.2498519428D+08
    0.7179450140D+07
    0.2281935729D+07
    0.7962718015D+06
    0.3027658581D+06
    0.1245036347D+06
    0.5495771407D+05
    0.2584572513D+05
    0.1285298928D+05
    0.6708367774D+04
    0.3647277518D+04
    0.2050226837D+04
    0.1182655100D+04
    0.6948312239D+03
    0.4126743711D+03
    0.2459147373D+03
    0.1459326377D+03
    0.8559591894D+02
    0.4925250992D+02
    0.2759435768D+02
    0.1494069353D+02
    0.7759284986D+01
    0.3836322053D+01
    0.1792225925D+01
    0.7852297138D+00
    0.3202350771D+00
    0.1206566362D+00
    0.0416855556797249
$ p-type functions
   24    0    0
    0.2331081166D+08
    0.5335018739D+07
    0.1366270607D+07
    0.3881985557D+06
    0.1213337750D+06
    0.4136321616D+05
    0.1524915842D+05
    0.6027963725D+04
    0.2533277424D+04
    0.1122215945D+04
    0.5195721545D+03
    0.2492787408D+03
    0.1228821352D+03
    0.6170929428D+02
    0.3130148379D+02
    0.1590105632D+02
    0.8020989043D+01
    0.3983501252D+01
    0.1931217871D+01
    0.9061937339D+00
    0.4080642032D+00
    0.1748428166D+00
    0.7067619042D-01
    0.0267238302146001
$ d-type functions
   17    0    0
    0.2051429379D+05
    0.6621592489D+04
    0.2404484423D+04
    0.9664580411D+03
    0.4230516910D+03
    0.1984271709D+03
    0.9811919964D+02
    0.5032686562D+02
    0.2634430082D+02
    0.1384720928D+02
    0.7190755113D+01
    0.3629704609D+01
    0.1752267825D+01
    0.7959943549D+00
    0.3347708727D+00
    0.128251187340259
    0.0440351070020564
$ f-type functions
   12    0    0
    0.9239490060D+03
    0.3482519178D+03
    0.1475859419D+03
    0.6844174453D+02
    0.3380184455D+02
    0.1730300860D+02
    0.8934770186D+01
    0.4529438140D+01
    0.2193931721D+01
    0.9881852227D+00
    0.402817862504461
    0.144628155810427

a 85
$ At (Astatine)
$ s-type functions
   29    0    0
    0.9684372313D+08
    0.2508096859D+08
    0.7237116666D+07
    0.2309300295D+07
    0.8087865888D+06
    0.3085824975D+06
    0.1273026903D+06
    0.5636090293D+05
    0.2657893020D+05
    0.1325138800D+05
    0.6932576777D+04
    0.3777309539D+04
    0.2127502885D+04
    0.1229426471D+04
    0.7234772968D+03
    0.4303108781D+03
    0.2567556082D+03
    0.1525396947D+03
    0.8956044716D+02
    0.5157808399D+02
    0.2891843947D+02
    0.1566716161D+02
    0.8140606089D+01
    0.4026421438D+01
    0.1881580989D+01
    0.8245422720D+00
    0.3363058197D+00
    0.1267162795D+00
    0.0437776194371512
$ p-type functions
   24    0    0
    0.2558189741D+08
    0.5845207308D+07
    0.1494954489D+07
    0.4243247100D+06
    0.1325233434D+06
    0.4515351519D+05
    0.1664091794D+05
    0.6577046845D+04
    0.2763973947D+04
    0.1224525180D+04
    0.5670399674D+03
    0.2721154552D+03
    0.1341738078D+03
    0.6739670900D+02
    0.3419380699D+02
    0.1737302534D+02
    0.8764034784D+01
    0.4352259537D+01
    0.2109545725D+01
    0.9894821787D+00
    0.4453006169D+00
    0.1906366136D+00
    0.7697477740D-01
    0.0290643817056076
$ d-type functions
   17    0    0
    0.2410800222D+05
    0.7545550011D+04
    0.2673721823D+04
    0.1054721807D+04
    0.4554668379D+03
    0.2117256504D+03
    0.1041810698D+03
    0.5335848850D+02
    0.2797166638D+02
    0.1475822141D+02
    0.7706395787D+01
    0.3916254895D+01
    0.1904555750D+01
    0.8716061238D+00
    0.3691062898D+00
    0.142228933920477
    0.0490377511278077
$ f-type functions
   12    0    0
    0.9346772553D+03
    0.3507192071D+03
    0.1484472945D+03
    0.6890689203D+02
    0.3410306829D+02
    0.1749554372D+02
    0.9045392319D+01
    0.4582010983D+01
    0.2210937043D+01
    0.9879863344D+00
    0.397504993706802
    0.139995510572082

a 86
$ Rn (Radon)
$ s-type functions
   29    0    0
    0.9559764042D+08
    0.2504829064D+08
    0.7309212016D+07
    0.2357621109D+07
    0.8343300592D+06
    0.3215226991D+06
    0.1339197709D+06
    0.5983930054D+05
    0.2846993741D+05
    0.1431509225D+05
    0.7550207126D+04
    0.4146007642D+04
    0.2352649821D+04
    0.1369272486D+04
    0.8112922274D+03
    0.4857010387D+03
    0.2916180986D+03
    0.1742862324D+03
    0.1029115922D+03
    0.5958920094D+02
    0.3358321862D+02
    0.1828428590D+02
    0.9545178701D+01
    0.4742309982D+01
    0.2225589528D+01
    0.9792619901D+00
    0.4009598301D+00
    0.1516353344D+00
    0.0525710901662041
$ p-type functions
   24    0    0
    0.2404631231D+08
    0.5526959912D+07
    0.1422278979D+07
    0.4062786967D+06
    0.1277274466D+06
    0.4381728533D+05
    0.1626252211D+05
    0.6474282787D+04
    0.2741175865D+04
    0.1223781099D+04
    0.5711791261D+03
    0.2763266654D+03
    0.1373837239D+03
    0.6959690529D+02
    0.3561778167D+02
    0.1825770720D+02
    0.9294117899D+01
    0.4658357589D+01
    0.2279293819D+01
    0.1079420803D+01
    0.4905512344D+00
    0.2121100363D+00
    0.8651700103D-01
    0.0330054171725106
$ d-type functions
   17    0    0
    0.2241859580D+05
    0.7076657410D+04
    0.2531573356D+04
    0.1008887734D+04
    0.4402836401D+03
    0.2068269065D+03
    0.1028048741D+03
    0.5314959462D+02
    0.2809397486D+02
    0.1492453486D+02
    0.7832676731D+01
    0.3991983923D+01
    0.1942155269D+01
    0.8866313736D+00
    0.3733478251D+00
    0.142542030414054
    0.0485040988046128
$ f-type functions
   12    0    0
    0.9426521135D+03
    0.3548321473D+03
    0.1506986448D+03
    0.7016780323D+02
    0.3480453470D+02
    0.1787024370D+02
    0.9228881762D+01
    0.4658208515D+01
    0.2232889733D+01
    0.9876917128D+00
    0.391749631664207
    0.135380498895605

a 87
$ Fr (Francium)
$ s-type functions
   32    0    0
0.967015358597D+08
0.261091468914D+08
0.780420530259D+07
0.256520528155D+07
0.920987513230D+06
0.358760216102D+06
0.150610229874D+06
0.676838519278D+05
0.323427396022D+05
0.163233925642D+05
0.864304294672D+04
0.476898858515D+04
0.272376730393D+04
0.159947910300D+04
0.959252033823D+03
0.583597225156D+03
0.357767412973D+03
0.219521042715D+03
0.133912182605D+03
0.806702340325D+02
0.476690594635D+02
0.274454672367D+02
0.152931234693D+02
0.819207694611D+01
0.419029746446D+01
0.203296279121D+01
0.929241274035D+00
0.397486863605D+00
0.158049467766D+00
0.580256487542D-01
0.195381942453D-01
5.99331402570D-03
$ p-type functions
   26    0    0
0.313938169164D+08
0.693239668310D+07
0.172778018481D+07
0.481577267646D+06
0.148738186324D+06
0.504387838009D+05
0.186079684010D+05
0.740000733723D+04
0.314319109308D+04
0.141293268578D+04
0.666025440233D+03
0.326201108003D+03
0.164479554239D+03
0.846012716989D+02
0.439832130669D+02
0.229006975532D+02
0.118322891812D+02
0.601109722544D+01
0.297515947791D+01
0.142149349390D+01
0.649627256283D+00
0.281368155556D+00
0.114441515477D+00
4.331086082314D-02
1.511197398808D-02
4.81685256048D-03
$ d-type functions
   18    0    0
0.269230531833D+05
0.795826964682D+04
0.272465805379D+04
0.105922100133D+04
0.458378868621D+03
0.216475239365D+03
0.109375414098D+03
0.579617167596D+02
0.315831196257D+02
0.173477546754D+02
0.941647129665D+01
0.495190126750D+01
0.247330029252D+01
0.115023084388D+01
0.488290938275D+00
1.854983376810D-01
6.182317259162D-02
1.77212629338D-02
$ f-type functions
   13    0    0
0.977417197150D+03
0.358919301681D+03
0.150777708785D+03
0.700493137798D+02
0.347936495040D+02
0.178619294546D+02
0.916203559855D+01
0.453935065725D+01
0.210008356376D+01
0.877048152632D+00
3.196371518072D-01
9.827452448378D-02
2.46420859520D-02

a 88
$ Ra (Radium)
$ s-type function
   32    0    0
0.951414256490D+08
0.257479585148D+08
0.772718997559D+07
0.255405045245D+07
0.923400059537D+06
0.362682264446D+06
0.153695865059D+06
0.697944587511D+05
0.337307539868D+05
0.172306218106D+05
0.923993886467D+04
0.516599452705D+04
0.299074188283D+04
0.178060472305D+04
0.108278730943D+04
0.667927448681D+03
0.415096789159D+03
0.258123090194D+03
0.159508997950D+03
0.972854332904D+02
0.581618481695D+02
0.338516451478D+02
0.190500452655D+02
0.102946205958D+02
0.530574325601D+01
0.259016313569D+01
0.118953289882D+01
0.510408267528D+00
0.203223672953D+00
0.745709534324D-01
0.250453640838D-01
7.64664111098D-03
$ p-type function
   26    0    0
0.327833960670D+08
0.730276700364D+07
0.183438173722D+07
0.514860838137D+06
0.159998889096D+06
0.545506764509D+05
0.202194099307D+05
0.807329973264D+04
0.344093950090D+04
0.155122736237D+04
0.732951832204D+03
0.359671536071D+03
0.181633712576D+03
0.935353346216D+02
0.486712949413D+02
0.253581256410D+02
0.131080336390D+02
0.666136442858D+01
0.329779144463D+01
0.157596520987D+01
0.720381596251D+00
0.312104647242D+00
0.126995579129D+00
4.80902251617D-02
1.67932191955D-02
5.35857286033D-03
$ d-type function
   18    0    0
0.257376271998D+05
0.772882569294D+04
0.268495073464D+04
0.105775761061D+04
0.463246612524D+03
0.221087316778D+03
0.112717180281D+03
0.601783589718D+02
0.329809931995D+02
0.181890288273D+02
0.989525320436D+01
0.520553245146D+01
0.259581344943D+01
0.120282126889D+01
0.507688408011D+00
1.91342370782D-01
6.31236402640D-02
1.78685425609D-02
$ f-type function
   13    0    0
0.106405403895D+04
0.379685345065D+03
0.156076620802D+03
0.713821448917D+02
0.350802683346D+02
0.178912895990D+02
0.914554650113D+01
0.452533577905D+01
0.209338418520D+01
0.874355212362D+00
3.18457553994D-01
9.76840700189D-02
2.43718406133D-02

a 113
$ Nh (Nihonium)
$ s-type function
   33    0    0
0.863491835856D+08
0.237616264791D+08
0.729157727360D+07
0.247720562006D+07
0.925051163310D+06
0.376964489173D+06
0.166430908872D+06
0.790376925968D+05
0.400838208529D+05
0.215529355366D+05
0.121987146542D+05
0.721539161680D+04
0.442804271395D+04
0.279922379861D+04
0.180969437006D+04
0.118790718480D+04
0.786026720964D+03
0.520520101105D+03
0.342492418388D+03
0.222303114436D+03
0.141315281354D+03
0.873473171470D+02
0.521188401545D+02
0.298052322965D+02
0.162185021605D+02
0.833714405251D+01
0.401957434278D+01
0.180454156513D+01
0.748937619336D+00
0.285288457178D+00
0.990262699025D-01
3.10965474314D-02
8.77076198101D-03
$ p-type function
   28    0    0
0.499255631034D+08
0.142317175208D+08
0.441399100205D+07
0.148048920776D+07
0.533750888151D+06
0.205585001049D+06
0.840859783814D+05
0.362990254338D+05
0.164386241181D+05
0.776238126536D+04
0.379877323101D+04
0.191500781215D+04
0.988408341175D+03
0.519159508770D+03
0.275818677484D+03
0.147321070870D+03
0.786292778997D+02
0.416813542514D+02
0.218120938036D+02
0.111998132976D+02
0.560843884108D+01
0.272239326284D+01
0.127320193650D+01
0.570218317568D+00
0.243076162553D+00
0.980304058072D-01
0.371754590277D-01
1.31761605455D-02
$ d-type function
   19    0    0
0.647880658871D+05
0.201727609563D+05
0.705818546726D+04
0.273532463856D+04
0.115729337489D+04
0.526899183217D+03
0.254443724062D+03
0.128459672829D+03
0.668318404045D+02
0.353160612800D+02
0.186837490313D+02
0.975414935865D+01
0.495312264198D+01
0.241136945886D+01
0.110936412093D+01
0.475379939918D+00
0.187022842576D+00
6.65834375479D-02
2.11439547353D-02
$ f-type function
   14    0    0
0.279581683411D+04
0.995569363869D+03
0.406696660270D+03
0.185588704456D+03
0.921212672784D+02
0.484329893318D+02
0.262628124054D+02
0.143022824779D+02
0.761691680817D+01
0.386285487379D+01
0.181651282682D+01
0.771285239775D+00
2.87927816797D-01
9.20216166210D-02

a 114
$ Fl (Flerovium)
$ s-type function
   33    0    0
0.870066440847D+08
0.237215808461D+08
0.722074025603D+07
0.243621924463D+07
0.904476388729D+06
0.366837717881D+06
0.161360147626D+06
0.764211905269D+05
0.386879928517D+05
0.207841921367D+05
0.117634392550D+05
0.696352857805D+04
0.428023840170D+04
0.271206298338D+04
0.175862994818D+04
0.115862182734D+04
0.769929857135D+03
0.512333197427D+03
0.338918581918D+03
0.221273536433D+03
0.141548233171D+03
0.880785131469D+02
0.529268087722D+02
0.304909757027D+02
0.167188530237D+02
0.866225270473D+01
0.421011633432D+01
0.190566206049D+01
0.797509544850D+00
0.306347096231D+00
0.107233181176D+00
3.39571959929D-02
9.65278998540D-03
$ p-type function
   28    0    0
0.516859374625D+08
0.146502075442D+08
0.452469424010D+07
0.151333325280D+07
0.544760476229D+06
0.209762612344D+06
0.858673084933D+05
0.371390415032D+05
0.168679538691D+05
0.799555820977D+04
0.393111405363D+04
0.199245612975D+04
0.103465118364D+04
0.547087782549D+03
0.292754607375D+03
0.157565062084D+03
0.847717939079D+02
0.453110246820D+02
0.239135060086D+02
0.123849792231D+02
0.625584195888D+01
0.306295425822D+01
0.144472540141D+01
0.652448083829D+00
0.280380795625D+00
0.113950968008D+00
0.435292339111D-01
1.55332766691D-02
$ d-type function
   19    0    0
0.773628882567D+05
0.231274523444D+05
0.783418745777D+04
0.296209977668D+04
0.123144063985D+04
0.554502961270D+03
0.266403153514D+03
0.134520499619D+03
0.703266151511D+02
0.374974389438D+02
0.200864256179D+02
0.106485725100D+02
0.550346636134D+01
0.273152982558D+01
0.128253374030D+01
0.561168632838D+00
0.225397049713D+00
8.18656722325D-02
2.64863868542D-02
$ f-type function
   14    0    0
0.289757209387D+04
0.982649529456D+03
0.389795389557D+03
0.175529673818D+03
0.870847975747D+02
0.461970510454D+02
0.254312917035D+02
0.140996066523D+02
0.764068225040D+01
0.392776955139D+01
0.185887732321D+01
0.786046943069D+00
2.88231480813D-01
8.89470752034D-02

a 115
$ Mc (Moscovium)
$ s-type function
   33    0    0
0.857789690354D+08
0.234474905993D+08
0.715582964321D+07
0.242057875712D+07
0.900993322984D+06
0.366365513061D+06
0.161564441948D+06
0.767118927044D+05
0.389325503147D+05
0.209673613034D+05
0.118960560626D+05
0.705891661086D+04
0.434907056829D+04
0.276201313515D+04
0.179503712209D+04
0.118518751244D+04
0.789249227052D+03
0.526262297286D+03
0.348817986484D+03
0.228166317988D+03
0.146220335104D+03
0.911412795017D+02
0.548556165936D+02
0.316499655975D+02
0.173787714965D+02
0.901583844578D+01
0.438714425079D+01
0.198789747032D+01
0.832702462501D+00
0.320123123771D+00
0.112130330029D+00
3.55267549032D-02
1.01079222424D-02
$ p-type function
   28    0    0
0.515054363980D+08
0.146600847214D+08
0.454721271360D+07
0.152754723217D+07
0.552331505849D+06
0.213636760152D+06
0.878493094709D+05
0.381682395156D+05
0.174133575963D+05
0.829076731879D+04
0.409405769400D+04
0.208389301549D+04
0.108661154176D+04
0.576853919354D+03
0.309859792976D+03
0.167373868830D+03
0.903541986720D+02
0.484465084380D+02
0.256416101216D+02
0.133141048641D+02
0.674027677259D+01
0.330641809081D+01
0.156195059750D+01
0.706189914159D+00
0.303693589668D+00
0.123459593248D+00
0.471524612013D-01
1.68147108706D-02
$ d-type function
   19    0    0
0.781334836479D+05
0.237551392600D+05
0.816708781582D+04
0.312789560117D+04
0.131461559559D+04
0.597300591918D+03
0.289015324995D+03
0.146713030325D+03
0.769701830788D+02
0.411119896674D+02
0.220238247583D+02
0.116568548483D+02
0.600510437948D+01
0.296617237657D+01
0.138386903699D+01
0.600762072828D+00
0.239058977409D+00
8.58991311237D-02
2.74561586047D-02
$ f-type function
   14    0    0
0.261037080865D+04
0.901358475222D+03
0.364041538250D+03
0.166812732619D+03
0.841199729943D+02
0.452822016537D+02
0.252395284258D+02
0.141295080239D+02
0.770604883208D+01
0.397156976191D+01
0.187622607228D+01
0.788074872611D+00
2.85480170129D-01
8.65122039580D-02

a 116
$ Lv (Livermorium)
$ s-type function
   33    0    0
0.867927268290D+08
0.237911205343D+08
0.728038558803D+07
0.246916707965D+07
0.921407792080D+06
0.375584172136D+06
0.166021898180D+06
0.790086884799D+05
0.401868909220D+05
0.216891600791D+05
0.123310064173D+05
0.733162882471D+04
0.452581988024D+04
0.287963606521D+04
0.187486576080D+04
0.124006280219D+04
0.827192911340D+03
0.552469417569D+03
0.366772434419D+03
0.240281776312D+03
0.154215978282D+03
0.962655726985D+02
0.580222283363D+02
0.335234171335D+02
0.184323761082D+02
0.957507587713D+01
0.466530107407D+01
0.211661744935D+01
0.887726133851D+00
0.341694720500D+00
0.119830909339D+00
3.80118894399D-02
1.08277636883D-02
$ p-type function
   28    0    0
0.527295226383D+08
0.149904050840D+08
0.464942521000D+07
0.156350708651D+07
0.566504619065D+06
0.219785173847D+06
0.907346125035D+05
0.396109781094D+05
0.181724904124D+05
0.870678774254D+04
0.432946681922D+04
0.222040474269D+04
0.116718439371D+04
0.624949198578D+03
0.338716380090D+03
0.184672507589D+03
0.100654032604D+03
0.545018595845D+02
0.291360714252D+02
0.152819410347D+02
0.781523826146D+01
0.387266941220D+01
0.184787014930D+01
0.843749676246D+00
0.366374514521D+00
0.150346970996D+00
0.579442335534D-01
2.08429985370D-02
$ d-type function
   19    0    0
0.950325397226D+05
0.271470445831D+05
0.890659241999D+04
0.330105128251D+04
0.135943203936D+04
0.611843198228D+03
0.296014540399D+03
0.151422039975D+03
0.805528942571D+02
0.438330894079D+02
0.239974312848D+02
0.130011582090D+02
0.685593684255D+01
0.346124163681D+01
0.164547104483D+01
0.724527127843D+00
0.290628370368D+00
1.04460759502D-01
3.30912395835D-02
$ f-type function
   14    0    0
0.277196296428D+04
0.947074300231D+03
0.380075179248D+03
0.173594468720D+03
0.874329761807D+02
0.470521782196D+02
0.262144883380D+02
0.146504952554D+02
0.795801188290D+01
0.407089878760D+01
0.190020982322D+01
0.784206491772D+00
2.77248379003D-01
8.13597104450D-02

a 117
$ Ts (Tennessine)
$ s-type function
   33    0    0
0.856377473957D+08
0.234222762043D+08
0.715274761988D+07
0.242126646041D+07
0.901953384723D+06
0.367065325798D+06
0.162019144051D+06
0.770014580891D+05
0.391189463498D+05
0.210900142589D+05
0.119788206728D+05
0.711614288230D+04
0.438949544110D+04
0.279106423930D+04
0.181616913297D+04
0.120065965258D+04
0.800583531553D+03
0.534518126326D+03
0.354758829163D+03
0.232361900169D+03
0.149108876277D+03
0.930668226962D+02
0.560899470665D+02
0.324055850282D+02
0.178174412897D+02
0.925565975181D+01
0.450974453483D+01
0.204609105405D+01
0.858168103415D+00
0.330323991341D+00
0.115844159819D+00
3.67468730408D-02
1.04670618997D-02
$ p-type function
   28    0    0
0.522168745611D+08
0.148538317149D+08
0.461027587482D+07
0.155153820011D+07
0.562641200142D+06
0.218484404995D+06
0.902849923212D+05
0.394551094448D+05
0.181204867465D+05
0.869164023162D+04
0.432698364810D+04
0.222180915513D+04
0.116937173076D+04
0.626915669883D+03
0.340222248824D+03
0.185737545773D+03
0.101369301982D+03
0.549628603332D+02
0.294221677619D+02
0.154528587902D+02
0.791331013328D+01
0.392653139808D+01
0.187606488639D+01
0.857750308748D+00
0.372936176488D+00
0.153233987403D+00
0.591301532848D-01
2.12952417767D-02
$ d-type function
   19    0    0
0.959213933123D+05
0.273659024866D+05
0.896890488667D+04
0.332133530897D+04
0.136690395835D+04
0.614927008683D+03
0.297425183551D+03
0.152127884016D+03
0.809329072663D+02
0.440488934029D+02
0.241238557011D+02
0.130758103752D+02
0.689936294518D+01
0.348558894976D+01
0.165835865792D+01
0.730843153593D+00
0.293441575282D+00
1.05579393750D-01
3.34815112398D-02
$ f-type function
   14    0    0
0.303528436646D+04
0.102320001858D+04
0.405733286613D+03
0.183347230557D+03
0.914737231665D+02
0.488136535792D+02
0.269925491428D+02
0.149843802257D+02
0.809022568782D+01
0.411570395694D+01
0.191127830094D+01
0.784936835448D+00
2.76192029642D-01
8.06655118830D-02

a 118
$ Og (Oganesson)
$ s-type function
   33    0    0
0.857048049121D+08
0.234078072571D+08
0.714244246728D+07
0.241712911758D+07
0.900651249280D+06
0.366820664402D+06
0.162116749525D+06
0.771819175011D+05
0.392964617083D+05
0.212411567762D+05
0.121011414885D+05
0.721330999162D+04
0.446621434678D+04
0.285152945397D+04
0.186374340744D+04
0.123794389590D+04
0.829581415971D+03
0.556797018340D+03
0.371579073194D+03
0.244770276490D+03
0.157999539065D+03
0.992154478463D+02
0.601680220660D+02
0.349825737859D+02
0.193586021274D+02
0.101220636891D+02
0.496447809737D+01
0.226737951878D+01
0.957320925314D+00
0.370945598220D+00
0.130954025979D+00
4.18138421437D-02
1.19881042013D-02
$ p-type function
   28    0    0
0.533540039872D+08
0.156646120540D+08
0.500442067759D+07
0.172896764561D+07
0.642001679392D+06
0.254635560696D+06
0.107214342744D+06
0.476271961724D+05
0.221841497453D+05
0.107679630660D+05
0.541308284245D+04
0.280087345906D+04
0.148250904603D+04
0.797762496763D+03
0.433750143245D+03
0.236816930971D+03
0.129035829822D+03
0.697348215255D+02
0.371490937400D+02
0.193875646675D+02
0.985126841689D+01
0.484364442182D+01
0.229023956845D+01
0.103498840389D+01
0.444276472782D+00
0.180032850814D+00
0.684460144998D-01
2.42638596564D-02
$ d-type function
   19    0    0
0.104187249815D+06
0.291231936877D+05
0.940393239249D+04
0.344824944565D+04
0.141149430743D+04
0.634049942890D+03
0.307258769712D+03
0.157904385291D+03
0.845991075744D+02
0.464506355360D+02
0.256947519236D+02
0.140765649839D+02
0.750794433086D+01
0.383256998046D+01
0.184067214719D+01
0.817622222814D+00
0.330210922389D+00
1.19196988878D-01
3.78047908203D-02
$ f-type function
   14    0    0
0.284709011616D+04
0.949646659671D+03
0.376758547685D+03
0.171793404300D+03
0.869949864690D+02
0.472746580311D+02
0.266385795896D+02
0.150398773030D+02
0.822110412611D+01
0.420407732661D+01
0.194342595188D+01
0.784736983337D+00
2.67449092534D-01
7.43397483423D-02
